# Supplementary material for: Rapid glycoprotein evolution enables variant interactions in herpes simplex virus type 1
Source: Virus Evol. 2025 Sep 17;11(1):veaf072. doi: 10.1093/ve/veaf072 (PMC12499918; doi:10.1093/ve/veaf072)
Supplement: GlycoPaper_SupTables_veaf072 [file glycopaper_suptables_veaf072.xlsx]

## Sheet: SupTable1
Sup. Table 1. DNA primer sequences used for mutagenesis and quantitative PCR. Given are primer names, sequences and short description what they were used for. Primer were ordered from IDT, quantitative PCR probes were modified with Fam and BHQ1.
Primername	Sequenz	Description
UL30_qPCR_fw	CGTCCTGAAGGACAAGAAGAA	HSV-1 wt vs. YS competition assays
UL30_qPCR_rev	CAGTACTCGCCGATCACC
UL30wt_probe	ACCTGAGCTATCGCGACATCCC
UL30YS_probe	CTGAGCAGCCGCGACATCCC
US9_Q51Stop_fw	TTCCTCGTACGCATGGGCCGCTAACAGTCGGTATTAAGGCGTAGGGATAACAGGGTAATC	Syncytia Mutations
US9_Q51Stop_rev	CTGCGTCGACGCCTTAATACCGACTGTTAGCGGCCCATGCGCCAGTGTTACAACCAATTAAC
UL53_L304P_fw	GGGCGCTGCTGTTCCATCATCCCCTCGGGCATCGCAGTGCGTAGGGATAACAGGGTAATC
UL53_L304P_rev	TAACACAATCGCACTGCGATGCCCGAGGGGATGATGGAACGCCAGTGTTACAACCAATTAAC
UL53_L62S_fw	CGTGTGGATGAAAATGAACCAGACCCTATCGTTTCTGGGGGTAGGGATAACAGGGTAATC
UL53_L62S_rev	GCGTCGGGGCCCCCAGAAACGATAGGGTCTGGTTCATTTTGCCAGTGTTACAACCAATTAAC
US8A_Stop160Q_fw	GGTATGTGACGTCAATTGCCCGAGGCGCACAAAGGGCCGGCGTAGGGATAACAGGGTAATC
US8A_Stop160Q_rev	AGGCGGACCACCGGCCCTTTGTGCGCCTCGGGCAATTGACGCCAGTGTTACAACCAATTAAC
US8A_Stop160E_fw	GGTATGTGACGTCAATTGCCCGAGGCGCAGAAAGGGCCGGCGTAGGGATAACAGGGTAATC
US8A_Stop160E_rev	AGGCGGACCACCGGCCCTTTCTGCGCCTCGGGCAATTGACGCCAGTGTTACAACCAATTAAC
UL49A_Stop92R_fw	CCACCCCTCACCCCACACAGGGCGGGTTCGGGCGTGCCCGGTAGGGATAACAGGGTAATC
UL49A_Stop92R_rev	TACTGGCTGCCGGGCACGCCCGAACCCGCCCTGTGTGGGGGCCAGTGTTACAACCAATTAAC
UL44_K114E_fw	CCAAACCCAAGAACAACACCACCCCCGCCGAGTCGGACCGGTAGGGATAACAGGGTAATC
UL44_K114E_rev	TTTAGTGGGGCGGTCCGACTCGGCGGGGGTGGTGTTGTTCGCCAGTGTTACAACCAATTAAC
UL44_R151H_fw	GATCCGATGCCGGTTTCGGAATTCCACCCACATGGAGTTCGTAGGGATAACAGGGTAATC
UL44_R151H_rev	TCTGGAGGCGGAACTCCATGTGGGTGGAATTCCGAAACCGGCCAGTGTTACAACCAATTAAC
UL41_L75F	CCCGCGATCGGTAACGAAGATGGGGAAAAAGGACTTTTGGGTAGGGATAACAGGGTAATC
UL41_L75F_rev	AGGTGTTTACCCAAAAGTCCTTTTTCCCCATCTTCGTTACGCCAGTGTTACAACCAATTAAC
UL41_R18H_fw	AGTACCCGGCCGGGGCCCCAAGGCCCCGGTGCTTGACCAGGTAGGGATAACAGGGTAATC
UL41_R18H_rev	CACACACCATCTGGTCAAGCACCGGGGCCTTGGGGCCCCGGCCAGTGTTACAACCAATTAAC
US6_L50P_fw	TCGCTTTCGCGGCAAAGACCTTCCGGTCCCGGACCAGCTGGTAGGGATAACAGGGTAATC
US6_L50P_rev	GAGGGTCGGTCAGCTGGTCCGGGACCGGAAGGTCTTTGCCGCCAGTGTTACAACCAATTAAC
US6_Q52R_fw	TCGCGGCAAAGACCTTCCGGTCCTGGACCGGCTGACCGACGTAGGGATAACAGGGTAATC
US6_Q52R_rev	CCCCCGGAGGGTCGGTCAGCCGGTCCAGGACCGGAAGGTCGCCAGTGTTACAACCAATTAAC
UL9_R813H_fw	CGTTGGGGTTGGCGCTGGATGAGTGCGTGTGCAAACAGCGGTAGGGATAACAGGGTAATC
UL9_R813H_rev	CGCGTGGGGGCGCTGTTTGCACACGCACTCATCCAGCGCCGCCAGTGTTACAACCAATTAAC
UL9_M841V_fw	GGTGCTAAAGTTCACCGCCCCCTGCATCACGGGCCAGGCCGTAGGGATAACAGGGTAATC
UL9_M841V_rev	TCCCCACCGAGGCCTGGCCCGTGATGCAGGGGGCGGTGAAGCCAGTGTTACAACCAATTAAC
UL27_R858H_fw	TGCCCTTCTTCTTGGCCTTGTGTTCCGTGTGCTCCATGGCGTAGGGATAACAGGGTAATC
UL27_R858H_rev	CCTGGTGTCTGCCATGGAGCACACGGAACACAAGGCCAAGGCCAGTGTTACAACCAATTAAC
US7_D37G_fw	AGTCTGGTATCAAACTCATTTGTGGGCGCCGGGGCCTTGTAGGGATAACAGGGTAATCG	anti-gD mutations
US7_D37G_rev	GTCGGGCCCCAAGGCCCCGGCGCCCACAAATGAGTTTGCCAGTGTTACAACCAATTAAC
US7_A38T_fw	GTCTGGTATCAAACTCATTTGTGGACACCGGGGCCTTGGTAGGGATAACAGGGTAATCG
US7_A38T_rev	CCGTCGGGCCCCAAGGCCCCGGTGTCCACAAATGAGTTCCAGTGTTACAACCAATTAAC
US8_W27R_fw	GCTTGGCGGGAACGCCCAAAACGTCCCGGAGACGGGTGATAGGGATAACAGGGTAATCG
US8_W27R_rev	TCGCCGACACTCACCCGTCTCCGGGACGTTTTGGGCGTCCAGTGTTACAACCAATTAAC
US8_K52N_fw	CCTACGGGGCGCGGCCCGACCCAGAATCTACTATGGGCCTAGGGATAACAGGGTAATCG
US8_K52N_rev	GGGGTTCCACGGCCCATAGTAGATTCTGGGTCGGGCCGCCAGTGTTACAACCAATTAAC
US8_L54Q_fw	GGGGCGCGGCCCGACCCAGAAACTACAATGGGCCGTGGATAGGGATAACAGGGTAATCG
US8_L54Q_rev	CATCCAGGGGTTCCACGGCCCATTGTAGTTTCTGGGTCCCAGTGTTACAACCAATTAAC
US8_R201P_fw	CGGCACTCCCGCCAGCGGGACCCCCCCGCTCCCGCCTCCTAGGGATAACAGGGTAATCG
US8_R201P_rev	GGGGGCGGGGGGAGGCGGGAGCGGGGGGGTCCCGCTGGCCAGTGTTACAACCAATTAAC

## Sheet: SupTable2
Sup. Tabel 2. Allele frequencies for SNPs detected on evolved lineages. All single nucleotide polymorphisms (SNP) detected on evolved lineages are given as reference nucleotide (REF), reference position (POS) and nucleotide alteration (ALT). Changes are classified as noncoding (NONC), synonymous (SYN) or non-synonymous (NONS) depending whether they are in coding regions and whether they change am…
Vero selection							allele frequencies
sample	REF	POS	ALT	changetype	gene	aachange	P0	PV	PX	PXV	PXX	PXXV	PXXX
wtACVRep1	A	2220	G	NONC	-	-	0.997849	1	0.989501	0.992021	1	0.993407	1
wtACVRep1	C	9453	T	NONS	UL1	A61V	-	-	-	-	-	0.060109	-
wtACVRep1	T	12913	C	NONS	UL5	M717V	-	-	0.1875	0.40535	0.56705	0.7343	0.817073			NONC	noncoding
wtACVRep1	C	13078	T	NONS	UL5	V662I	-	-	-	0.067873	0.078014	-	-			NONS	non-synonymous
wtACVRep1	T	20517	G	NONC	-	-	-	-	0.108108	-	-	-	0.183099			SYN	synonymous
wtACVRep1	T	20522	G	NONC	-	-	-	-	-	0.115756	0.113095	0.063781	-
wtACVRep1	C	20747	T	NONS	UL9	R813H	-	-	-	0.163717	0.394737	0.493716	0.553191
wtACVRep1	C	22871	T	NONS	UL9	S105N	-	-	0.058745	0.153169	0.293893	0.268698	0.370079
wtACVRep1	G	23650	A	SYN	UL10	-	-	-	-	-	-	0.085427	0.088496
wtACVRep1	C	31640	T	NONS	UL17	S593N	-	-	-	0.063465	-	0.124807	0.22
wtACVRep1	A	34985	C	NONC	-	-	-	-	-	-	0.147826	-	-
wtACVRep1	A	40729	C	NONC	-	-	-	-	-	-	-	-	0.189189
wtACVRep1	G	43555	T	SYN	UL21	-	0.470782	0.567485	0.590909	0.644833	0.52795	0.653171	0.62
wtACVRep1	T	46404	G	NONC	-	-	-	0.110294	-	-	-	-	-
wtACVRep1	C	47055	T	NONS	UL23	R222H	-	0.062147	-	-	-	-	-
wtACVRep1	C	47193	A	NONS	UL23	R176L	-	-	-	-	0.067568	-	-
wtACVRep1	C	62072	G	NONC	-	-	-	-	-	-	0.314815	-	-
wtACVRep1	C	62079	A	NONC	-	-	-	-	0.144	-	-	0.156863	-
wtACVRep1	A	62081	G	NONC	-	-	-	-	-	-	-	0.133663	-
wtACVRep1	A	62086	G	NONC	-	-	-	-	-	-	-	-	0.34375
wtACVRep1	T	62091	G	NONC	-	-	-	-	-	-	-	0.086364	-
wtACVRep1	A	64822	G	NONS	UL30	R700G	-	-	0.81759	0.931641	0.951417	0.969231	0.982456
wtACVRep1	T	65075	C	NONS	UL30	M784T	-	-	-	0.063047	-	-	-
wtACVRep1	T	71621	C	SYN	UL36	-	-	-	-	-	-	0.833333	-
wtACVRep1	C	71657	T	SYN	UL36	-	-	-	-	-	-	0.5	-
wtACVRep1	C	71888	G	SYN	UL36	-	0.050725	-	-	-	-	-	-
wtACVRep1	C	72457	G	NONS	UL36	A2638P	-	-	0.106383	-	-	-	-
wtACVRep1	T	72655	G	NONS	UL36	T2572P	-	-	-	-	-	0.059375	-
wtACVRep1	A	91845	G	NONS	UL41	C230R	-	0.114094	-	-	-	-	-
wtACVRep1	G	101519	A	SYN	UL47	-	-	-	0.077844	-	-	-	-
wtACVRep1	C	104799	G	NONS	UL48	A59P	-	-	-	-	-	-	0.125
wtACVRep1	C	105752	T	NONS	UL49	S179N	-	-	-	-	-	0.05136	-
wtACVRep1	G	111914	A	SYN	UL52	-	-	-	-	0.066308	0.097872	0.066092	0.119658
wtACVRep1	T	123978	C	NONC	-	-	1	1	0.992248	1	1	0.997738	0.9875
wtACVRep1	G	126475	A	NONC	-	-	0.835052	-	-	0.818182	-	0.833333	-
wtACVRep1	G	126491	A	NONC	-	-	-	-	-	-	-	0.973684	-
wtACVRep1	G	126507	A	NONC	-	-	-	-	-	-	-	0.902256	-
wtACVRep1	G	126523	A	NONC	-	-	1	-	-	-	-	0.953846	-
wtACVRep1	G	126539	A	NONC	-	-	0.982759	-	0.962963	0.94	-	0.923077	-
wtACVRep1	G	126555	A	NONC	-	-	1	-	0.953846	1	-	0.924528	-
wtACVRep1	G	126571	A	NONC	-	-	1	-	1	0.983333	0.970588	0.959184	1
wtACVRep1	G	127518	A	SYN	RS1	-	0.995614	-	-	1	-	1	-
wtACVRep1	G	132421	A	NONC	-	-	0.1125	0.258427	0.251029	0.232143	0.299145	0.254032	-
wtACVRep1	G	133147	A	NONS	US1	S214N	-	-	-	-	0.069767	0.08557	0.070588
wtACVRep1	C	133548	A	NONS	US1	L348M	-	-	-	-	-	0.217235	0.242718
wtACVRep1	C	133801	A	NONC	-	-	0.083969	-	-	-	-	-	-
wtACVRep1	T	140289	C	NONS	US7	S215P	-	-	-	-	0.155844	-	-
wtACVRep1	C	143057	T	NONS	US8A	A149V	-	-	-	-	-	0.074364	0.205882
wtACVRep1	G	143131	A	NONC	-	-	-	-	-	-	-	-	0.152778
wtACVRep1	C	145601	A	NONC	-	-	-	-	0.785714	-	-	-	-
wtACVRep1	C	150466	T	SYN	RS1	-	0.995968	-	1	1	-	1	-
wtACVRep1	C	151413	T	NONC	-	-	0.980392	-	0.964286	1	1	1	-
wtACVRep1	C	151429	T	NONC	-	-	0.965753	-	0.959184	1	0.955556	0.989418	-
wtACVRep1	C	151445	T	NONC	-	-	1	-	0.967742	-	-	0.927374	-
wtACVRep1	C	151461	T	NONC	-	-	0.972973	-	-	-	-	0.93125	-
wtACVRep1	C	151477	T	NONC	-	-	-	-	-	-	-	0.95	-
wtACVRep1	C	151493	T	NONC	-	-	0.974359	-	0.90566	-	-	0.914894	-
wtACVRep1	C	151509	T	NONC	-	-	0.826531	-	-	-	-	0.747664	-
wtACVRep2	A	2220	G	NONC	-	-	0.997849	0.996689	1	0.995683	1	0.996904	0.997914
wtACVRep2	G	9119	A	NONC	-	-	-	-	-	0.391304	-	-	-
wtACVRep2	T	12672	C	NONS	UL5	N797S	-	-	-	-	-	-	0.177472
wtACVRep2	G	13279	A	NONS	UL5	P595S	-	-	-	-	-	0.078624	-
wtACVRep2	C	20504	G	NONC	-	-	-	0.172727	-	-	-	-	0.151762
wtACVRep2	T	20522	G	NONC	-	-	-	0.14664	0.081218	0.094595	-	-	0.069959
wtACVRep2	C	20747	T	NONS	UL9	R813H	-	-	-	-	0.073469	0.156442	0.167498
wtACVRep2	A	31271	G	SYN	UL15	-	-	0.066427	-	-	-	-	-
wtACVRep2	C	31640	T	NONS	UL17	S593N	-	-	-	-	0.053651	0.195	0.087942
wtACVRep2	A	34985	C	NONC	-	-	-	-	-	0.119154	-	-	-
wtACVRep2	G	43555	T	SYN	UL21	-	0.470782	0.539964	0.502551	0.548441	0.52707	0.516255	0.518966
wtACVRep2	C	45760	A	SYN	UL22	-	-	-	-	-	-	-	0.222477
wtACVRep2	G	47056	A	NONS	UL23	R222C	-	0.927431	0.96648	0.981481	0.971831	0.979328	0.994764
wtACVRep2	T	49092	G	SYN	UL25	-	-	0.098958	-	-	-	-	-
wtACVRep2	A	50703	C	NONC	-	-	-	0.055344	-	-	-	-	-
wtACVRep2	G	62069	C	NONC	-	-	-	-	-	-	-	0.530612	-
wtACVRep2	C	62072	G	NONC	-	-	-	-	-	0.271226	-	-	-
wtACVRep2	A	62086	G	NONC	-	-	-	0.27193	0.166667	-	-	-	-
wtACVRep2	T	62091	G	NONC	-	-	-	-	-	-	-	-	0.08596
wtACVRep2	C	62098	G	NONC	-	-	-	0.109375	-	-	-	-	-
wtACVRep2	G	62449	C	NONC	-	-	-	-	-	-	-	-	1
wtACVRep2	T	65075	C	NONS	UL30	M784T	-	-	-	0.117213	0.199396	0.750594	0.972878
wtACVRep2	C	68906	A	NONS	UL32	G58C	-	-	-	-	-	-	0.050916
wtACVRep2	C	71657	T	SYN	UL36	-	-	-	-	-	-	-	0.666667
wtACVRep2	C	71888	G	SYN	UL36	-	0.050725	-	-	-	-	-	-
wtACVRep2	T	79325	G	SYN	UL36	-	-	0.065163	-	-	-	-	-
wtACVRep2	A	92385	G	NONS	UL41	Y50H	-	-	0.24295	0.064501	0.063622	-	-
wtACVRep2	G	92481	A	NONS	UL41	R18C	-	-	0.055696	-	-	-	-
wtACVRep2	G	94359	A	NONS	UL42	S451N	-	-	0.1575	0.096136	0.071556	0.088496	0.076421
wtACVRep2	G	96661	A	NONS	UL44	R151H	-	-	-	-	-	0.1375	0.620023
wtACVRep2	T	112980	C	NONS	UL53	L304P	-	-	-	-	-	-	0.094209
wtACVRep2	T	123978	C	NONC	-	-	1	1	1	0.997825	0.996234	0.996997	0.997859
wtACVRep2	G	126475	A	NONC	-	-	0.835052	-	-	0.724891	0.870504	0.865854	0.831492
wtACVRep2	G	126491	A	NONC	-	-	-	-	-	0.817814	0.981132	-	0.859551
wtACVRep2	G	126507	A	NONC	-	-	-	-	-	0.825688	0.942857	-	-
wtACVRep2	G	126523	A	NONC	-	-	1	-	0.961538	0.891892	0.897959	-	0.933333
wtACVRep2	G	126539	A	NONC	-	-	0.982759	-	0.970149	0.938875	0.989899	1	0.968586
wtACVRep2	G	126555	A	NONC	-	-	1	0.90625	0.956044	0.988189	0.982353	1	0.991561
wtACVRep2	G	126571	A	NONC	-	-	1	0.955224	0.990909	0.989601	1	0.993976	0.996454
wtACVRep2	G	127518	A	SYN	RS1	-	0.995614	0.987654	1	0.99688	1	0.989071	1
wtACVRep2	G	132421	A	NONC	-	-	0.1125	0.229965	0.148936	0.187013	0.108992	0.098655	0.173913
wtACVRep2	C	133801	A	NONC	-	-	0.083969	-	-	-	0.0998	0.09465	0.087278
wtACVRep2	T	138429	C	NONS	US6	L50P	-	-	-	-	-	0.071749	0.61704
wtACVRep2	T	140011	C	NONS	US7	L122P	-	-	-	-	-	-	0.558659
wtACVRep2	C	140719	T	NONS	US7	T358M	-	-	0.057307	0.052731	0.083904	0.098507	-
wtACVRep2	C	145601	A	NONC	-	-	-	-	-	0.484848	0.714286	0.705882	0.73913
wtACVRep2	C	150466	T	SYN	RS1	-	0.995968	0.975	0.984848	0.994366	0.99635	1	1
wtACVRep2	C	151413	T	NONC	-	-	0.980392	0.984848	0.992593	0.988764	0.995575	1	0.990596
wtACVRep2	C	151429	T	NONC	-	-	0.965753	0.951613	0.983607	0.980932	0.987952	1	0.984906
wtACVRep2	C	151445	T	NONC	-	-	1	-	0.960784	0.929577	1	1	0.960199
wtACVRep2	C	151461	T	NONC	-	-	0.972973	-	0.9	0.930328	0.978261	-	0.888889
wtACVRep2	C	151477	T	NONC	-	-	-	-	-	0.898058	0.933333	-	0.928
wtACVRep2	C	151493	T	NONC	-	-	0.974359	-	-	0.828897	0.961538	0.941176	0.92973
wtACVRep2	C	151509	T	NONC	-	-	0.826531	0.88	-	0.690909	0.798319	-	0.833333
wtACVRep3	A	2220	G	NONC	-	-	0.997849	0.994247	0.997783	1	0.997735	1	0.99707
wtACVRep3	G	13489	A	NONS	UL5	R525C	-	-	-	-	-	0.077031	0.079323
wtACVRep3	T	20517	G	NONC	-	-	-	-	-	0.173913	-	-	-
wtACVRep3	T	20522	G	NONC	-	-	-	0.12279	0.086957	-	0.069652	-	-
wtACVRep3	C	20747	T	NONS	UL9	R813H	-	-	-	-	-	0.528421	0.875
wtACVRep3	C	26319	A	NONS	UL12	G164C	-	0.061284	-	-	-	-	-
wtACVRep3	T	26647	G	SYN	UL12	-	-	0.055102	-	-	-	-	-
wtACVRep3	G	34178	A	NONS	UL15	A552T	-	0.063575	-	-	-	-	-
wtACVRep3	A	34985	C	NONC	-	-	-	0.095112	-	-	-	-	0.091371
wtACVRep3	C	37020	T	NONS	UL19	A1143T	-	0.064628	-	-	-	-	-
wtACVRep3	G	40724	C	NONC	-	-	-	-	-	0.148148	-	-	-
wtACVRep3	A	40729	C	NONC	-	-	-	-	-	0.214286	-	-	-
wtACVRep3	G	43555	T	SYN	UL21	-	0.470782	0.554913	0.51357	0.520737	0.491251	0.424266	0.482935
wtACVRep3	T	45921	G	NONS	UL22	T127P	-	0.079137	-	-	-	-	-
wtACVRep3	T	46399	G	NONC	-	-	-	0.061597	-	-	-	-	-
wtACVRep3	C	47055	T	NONS	UL23	R222H	-	0.590694	0.898305	0.90991	0.946848	0.658135	0.699893
wtACVRep3	C	47073	T	NONS	UL23	R216H	-	0.059342	-	-	-	-	-
wtACVRep3	C	47178	T	NONS	UL23	S181N	-	0.086176	0.071023	-	-	0.280778	0.256345
wtACVRep3	T	52394	C	SYN	UL26.5	-	-	0.054545	-	-	-	-	-
wtACVRep3	C	53138	T	NONS	UL27	R858H	-	-	0.098859	0.586538	0.420495	0.29097	0.217666
wtACVRep3	A	58373	C	NONC	-	-	-	-	-	0.14	-	-	-
wtACVRep3	C	62072	G	NONC	-	-	-	0.286154	-	-	0.20197	0.222222	0.178082
wtACVRep3	C	62079	A	NONC	-	-	-	-	-	-	0.115	-	-
wtACVRep3	A	62081	G	NONC	-	-	-	-	0.113475	-	0.092166	-	0.100418
wtACVRep3	C	62098	G	NONC	-	-	-	0.101449	-	-	-	-	-
wtACVRep3	T	62104	G	NONC	-	-	-	0.125839	-	-	-	-	-
wtACVRep3	G	62449	C	NONC	-	-	-	-	-	-	-	1	1
wtACVRep3	G	63765	A	SYN	UL30	-	-	0.591137	0.648485	0.371901	0.446381	0.091803	-
wtACVRep3	G	64262	A	NONS	UL30	S513N	-	-	-	-	0.138889	0.767143	0.99241
wtACVRep3	G	69464	A	NONS	UL33	G130D	-	0.585479	0.785567	0.685185	0.690507	0.561525	0.606244
wtACVRep3	C	71645	T	SYN	UL36	-	-	-	-	-	-	-	0.7
wtACVRep3	C	71657	T	SYN	UL36	-	-	0.566667	-	-	0.583333	-	0.7
wtACVRep3	C	71888	G	SYN	UL36	-	0.050725	-	-	-	-	-	-
wtACVRep3	C	73081	G	NONS	UL36	G2430R	-	-	-	0.170732	-	-	-
wtACVRep3	A	73529	G	SYN	UL36	-	-	0.068619	-	-	-	-	-
wtACVRep3	G	86095	A	NONC	-	-	-	-	0.185958	0.352941	0.352869	0.473244	0.581568
wtACVRep3	G	92606	A	NONC	-	-	-	-	-	-	0.051559	0.070053	0.073486
wtACVRep3	T	94233	C	NONS	UL42	L409P	-	-	-	-	-	0.105495	0.139447
wtACVRep3	A	96444	C	NONS	UL44	T79P	-	0.059671	-	-	-	-	-
wtACVRep3	G	103639	A	SYN	UL48	-	-	-	-	-	0.062007	0.296671	0.303382
wtACVRep3	T	105152	C	NONC	-	-	-	0.585578	0.85	0.924242	0.938859	0.729021	0.689371
wtACVRep3	T	112980	C	NONS	UL53	L304P	-	-	-	0.099099	0.953864	0.964664	0.964386
wtACVRep3	C	116508	A	NONS	UL56	G103C	-	-	-	0.060606	-	-	-
wtACVRep3	T	123978	C	NONC	-	-	1	0.996251	1	1	0.995408	1	0.998205
wtACVRep3	G	126475	A	NONC	-	-	0.835052	0.759076	0.816054	0.822785	0.81117	-	0.818985
wtACVRep3	G	126491	A	NONC	-	-	-	0.833333	0.930435	-	0.861111	0.913793	0.874346
wtACVRep3	G	126507	A	NONC	-	-	-	0.875	0.922078	-	0.975	-	0.934307
wtACVRep3	G	126523	A	NONC	-	-	1	0.793388	0.943662	-	0.966667	1	0.964789
wtACVRep3	G	126539	A	NONC	-	-	0.982759	0.885135	1	0.951219	0.984694	0.988764	0.968912
wtACVRep3	G	126555	A	NONC	-	-	1	0.935135	0.992188	0.967213	0.985401	0.993243	0.996154
wtACVRep3	G	126571	A	NONC	-	-	1	0.974227	1	0.974684	0.993846	0.99435	0.990033
wtACVRep3	G	127518	A	SYN	RS1	-	0.995614	0.972973	1	1	1	0.995726	0.988848
wtACVRep3	G	132421	A	NONC	-	-	0.1125	0.208511	0.140909	-	0.188442	0.083636	0.170778
wtACVRep3	G	133273	A	NONS	US1	R256H	-	-	-	-	-	0.069987	0.117647
wtACVRep3	C	133801	A	NONC	-	-	0.083969	-	0.050435	-	0.070845	0.070442	0.059176
wtACVRep3	C	134982	G	NONC	-	-	-	-	-	0.090909	-	-	-
wtACVRep3	C	137644	T	NONS	US5	A18V	-	-	-	-	0.057798	-	-
wtACVRep3	G	138436	A	SYN	US6	-	-	0.094213	0.051237	-	0.060434	-	-
wtACVRep3	A	140292	C	NONS	US7	T216P	-	0.062691	-	-	-	-	-
wtACVRep3	A	140313	C	NONS	US7	T223P	-	0.05136	-	-	-	-	-
wtACVRep3	C	143069	T	NONS	US8A	T153M	-	0.845985	0.993865	1	0.999124	0.992847	1
wtACVRep3	C	145601	A	NONC	-	-	-	-	-	-	0.807692	-	0.583333
wtACVRep3	C	150466	T	SYN	RS1	-	0.995968	1	1	1	1	0.991228	0.996678
wtACVRep3	C	151413	T	NONC	-	-	0.980392	0.982143	0.994382	1	1	0.994413	0.986622
wtACVRep3	C	151429	T	NONC	-	-	0.965753	0.932927	0.992754	0.982456	0.990385	1	0.991837
wtACVRep3	C	151445	T	NONC	-	-	1	0.859155	0.951923	1	0.975309	1	0.969325
wtACVRep3	C	151461	T	NONC	-	-	0.972973	0.845528	0.951807	-	0.980769	1	0.953271
wtACVRep3	C	151477	T	NONC	-	-	-	0.854839	-	-	0.946429	-	0.964602
wtACVRep3	C	151493	T	NONC	-	-	0.974359	0.877301	-	0.916667	0.906433	0.884615	0.905028
wtACVRep3	C	151509	T	NONC	-	-	0.826531	0.784512	0.832727	0.814433	0.835106	-	0.819753
wtFOSRep1	A	2220	G	NONC	-	-	0.997849	0.994872	1	0.994737	0.992366	0.997506	1
wtFOSRep1	G	11748	A	NONC	-	-	-	-	-	-	0.079208	-	-
wtFOSRep1	G	12978	A	NONS	UL5	T695M	-	-	0.341535	0.723478	0.629151	0.515267	0.568306
wtFOSRep1	C	13078	T	NONS	UL5	V662I	-	-	-	-	0.061798	0.128834	0.242775
wtFOSRep1	T	20511	G	NONC	-	-	-	-	-	-	0.112245	-	-
wtFOSRep1	T	20522	G	NONC	-	-	-	-	0.088292	-	0.083916	0.128852	0.183486
wtFOSRep1	C	20747	T	NONS	UL9	R813H	-	-	-	0.050877	0.100629	0.149446	0.251969
wtFOSRep1	G	22066	T	NONS	UL9	N373K	-	-	0.075	-	0.095153	0.143369	0.25
wtFOSRep1	G	43555	T	SYN	UL21	-	0.470782	0.564225	0.477032	0.599232	0.496955	0.610845	0.510917
wtFOSRep1	A	45888	G	NONS	UL22	S138P	-	-	0.12963	-	-	-	-
wtFOSRep1	A	45895	G	SYN	UL22	-	-	0.073529	-	-	-	-	-
wtFOSRep1	A	52340	C	SYN	UL26.5	-	-	-	0.177419	-	-	-	0.136842
wtFOSRep1	T	52356	C	NONS	UL26.5	Y238H	-	-	0.208333	-	-	-	-
wtFOSRep1	T	58379	C	NONS	UL29	*1197W	-	0.08502	-	-	-	-	-
wtFOSRep1	C	62072	G	NONC	-	-	-	-	-	0.265957	-	0.251908	-
wtFOSRep1	C	62079	A	NONC	-	-	-	-	-	-	0.158416	0.306452	-
wtFOSRep1	A	62081	G	NONC	-	-	-	-	-	-	0.180451	-	-
wtFOSRep1	A	62086	G	NONC	-	-	-	-	-	0.150794	0.178344	-	0.352941
wtFOSRep1	T	62091	G	NONC	-	-	-	-	-	-	0.110465	0.09589	-
wtFOSRep1	T	62104	G	NONC	-	-	-	0.112903	-	-	0.108225	-	-
wtFOSRep1	A	64822	G	NONS	UL30	R700G	-	0.287013	0.690789	0.832272	0.958246	0.978947	0.980519
wtFOSRep1	C	71888	G	SYN	UL36	-	0.050725	-	-	-	-	-	-
wtFOSRep1	T	72272	G	SYN	UL36	-	-	-	-	-	0.121622	-	-
wtFOSRep1	T	73467	G	NONS	UL36	H2301P	-	0.054409	-	-	-	-	-
wtFOSRep1	C	79961	A	SYN	UL36	-	-	-	0.151848	0.214552	0.16185	0.167969	0.145299
wtFOSRep1	G	80547	C	NONC	-	-	-	-	-	-	-	0.131034	-
wtFOSRep1	C	82223	T	NONS	UL37	S589N	-	-	-	-	-	0.059908	-
wtFOSRep1	G	86535	A	NONS	UL39	R66H	-	-	-	-	-	0.056511	-
wtFOSRep1	A	90061	G	NONS	UL40	S81G	-	-	-	-	-	0.055655	-
wtFOSRep1	A	96504	C	NONS	UL44	T99P	-	-	0.065476	-	-	-	-
wtFOSRep1	C	106198	A	NONS	UL49	M30I	-	-	-	-	-	0.059406	-
wtFOSRep1	A	106597	C	NONC	-	-	-	0.051878	-	-	-	-	-
wtFOSRep1	G	112998	T	NONS	UL53	R310L	-	-	-	-	-	-	0.598802
wtFOSRep1	C	114185	T	SYN	UL54	-	-	-	0.057377	-	-	-	-
wtFOSRep1	T	123978	C	NONC	-	-	1	1	0.997155	0.989691	0.997312	0.997647	1
wtFOSRep1	G	126475	A	NONC	-	-	0.835052	-	-	-	-	0.806452	-
wtFOSRep1	G	126491	A	NONC	-	-	-	-	0.909091	0.914894	-	0.801724	-
wtFOSRep1	G	126507	A	NONC	-	-	-	-	0.938776	-	0.883721	0.942529	-
wtFOSRep1	G	126523	A	NONC	-	-	1	-	-	-	-	0.905882	-
wtFOSRep1	G	126539	A	NONC	-	-	0.982759	0.85	-	-	0.955556	0.956044	-
wtFOSRep1	G	126555	A	NONC	-	-	1	0.928571	0.94186	0.984127	0.918367	0.98	-
wtFOSRep1	G	126571	A	NONC	-	-	1	0.990291	0.967742	0.957747	0.981818	0.954545	0.965517
wtFOSRep1	G	127518	A	SYN	RS1	-	0.995614	-	1	-	1	1	-
wtFOSRep1	G	127771	T	NONS	RS1	P1079Q	-	-	-	-	-	0.914894	0.918919
wtFOSRep1	G	132421	A	NONC	-	-	0.1125	0.16129	0.215496	0.181395	0.259804	0.253521	0.222222
wtFOSRep1	G	133360	A	NONS	US1	G285D	-	-	0.250943	0.636953	0.656566	0.760213	0.94702
wtFOSRep1	C	133801	A	NONC	-	-	0.083969	-	-	-	-	-	-
wtFOSRep1	C	137331	T	NONC	-	-	-	-	-	-	-	0.061144	-
wtFOSRep1	C	139765	T	NONS	US7	A40V	-	-	0.211486	0.371429	0.248804	0.245098	0.154639
wtFOSRep1	G	140943	A	NONC	-	-	-	-	0.222222	-	-	-	-
wtFOSRep1	C	143017	T	NONS	US8A	R136W	-	0.107829	0.244681	0.320261	0.72315	0.760163	0.659091
wtFOSRep1	C	143352	T	NONS	US9	R58*	-	-	-	-	0.090308	0.059211	-
wtFOSRep1	C	143413	A	NONS	US9	S78*	-	0.08589	0.284841	0.393023	0.774936	0.911616	0.92562
wtFOSRep1	C	145601	A	NONC	-	-	-	-	0.75	-	-	-	-
wtFOSRep1	C	150213	A	NONS	RS1	P1079Q	-	-	-	-	-	0.954545	-
wtFOSRep1	C	150466	T	SYN	RS1	-	0.995968	-	1	-	1	0.944444	-
wtFOSRep1	C	151413	T	NONC	-	-	0.980392	0.949367	1	1	0.975	1	1
wtFOSRep1	C	151429	T	NONC	-	-	0.965753	0.851351	0.974026	1	1	1	1
wtFOSRep1	C	151445	T	NONC	-	-	1	0.857143	0.883333	1	0.932203	0.920455	-
wtFOSRep1	C	151461	T	NONC	-	-	0.972973	-	0.955556	0.964286	-	0.891304	-
wtFOSRep1	C	151477	T	NONC	-	-	-	-	-	0.967742	-	0.955556	-
wtFOSRep1	C	151493	T	NONC	-	-	0.974359	0.877193	-	-	-	0.788136	-
wtFOSRep1	C	151509	T	NONC	-	-	0.826531	-	-	-	-	0.887097	-
wtFOSRep2	A	2220	G	NONC	-	-	0.997849	0.997093	0.989011	1	1	0.997455	0.997845
wtFOSRep2	C	10961	T	NONS	UL3	L24F	-	0.557333	0.37037	-	-	-	-
wtFOSRep2	A	12807	G	NONS	UL5	V752A	-	-	-	0.058968	0.081081	0.270661	0.469595
wtFOSRep2	G	12823	A	NONS	UL5	H747Y	-	-	-	-	-	0.140496	0.188534
wtFOSRep2	C	12973	A	NONS	UL5	V697L	-	-	-	-	-	-	0.055921
wtFOSRep2	C	20504	G	NONC	-	-	-	0.154334	-	-	-	-	-
wtFOSRep2	T	20522	G	NONC	-	-	-	0.079926	-	-	-	-	-
wtFOSRep2	T	20664	C	NONS	UL9	M841V	-	-	-	-	-	0.105634	0.327751
wtFOSRep2	G	21209	A	NONS	UL9	A659V	-	0.085048	0.538922	0.720117	0.672662	0.642298	0.471653
wtFOSRep2	T	26647	G	SYN	UL12	-	-	0.087719	-	-	-	-	-
wtFOSRep2	A	34985	C	NONC	-	-	-	0.082278	-	-	-	-	-
wtFOSRep2	A	40729	C	NONC	-	-	-	-	0.25	-	-	-	-
wtFOSRep2	G	43555	T	SYN	UL21	-	0.470782	0.545977	0.412104	0.496635	0.498447	0.564324	0.474427
wtFOSRep2	T	46399	G	NONC	-	-	-	0.052857	-	-	-	-	-
wtFOSRep2	G	47074	A	NONS	UL23	R216C	-	-	-	-	-	0.172577	0.143243
wtFOSRep2	T	49092	G	SYN	UL25	-	-	0.09396	-	-	-	-	-
wtFOSRep2	C	50698	T	NONC	-	-	-	-	-	-	0.09434	-	-
wtFOSRep2	C	52665	T	NONC	-	-	-	-	-	-	-	0.167421	0.217772
wtFOSRep2	C	53138	T	NONS	UL27	R858H	-	-	-	-	0.065089	0.766932	0.99115
wtFOSRep2	C	57111	T	NONS	UL28	G322D	-	-	-	-	-	0.221675	0.288022
wtFOSRep2	C	62072	G	NONC	-	-	-	0.328244	-	-	-	-	-
wtFOSRep2	C	62079	A	NONC	-	-	-	0.201613	-	-	-	-	0.077273
wtFOSRep2	A	62081	G	NONC	-	-	-	0.27439	-	-	-	-	-
wtFOSRep2	T	62091	G	NONC	-	-	-	0.167488	-	-	-	-	-
wtFOSRep2	C	62098	G	NONC	-	-	-	0.121771	-	-	-	-	-
wtFOSRep2	T	62104	G	NONC	-	-	-	0.158576	-	-	-	-	-
wtFOSRep2	G	62449	C	NONC	-	-	-	-	-	-	-	-	1
wtFOSRep2	G	64262	A	NONS	UL30	S513N	-	-	-	-	-	0.263048	0.351974
wtFOSRep2	C	64880	T	NONS	UL30	A719V	-	-	-	0.356354	0.417284	0.452116	0.479167
wtFOSRep2	T	65075	C	NONS	UL30	M784T	-	-	-	0.24734	0.395095	0.473568	0.534676
wtFOSRep2	C	65128	T	NONS	UL30	L802F	-	-	-	0.195822	0.176623	0.061144	-
wtFOSRep2	G	68708	A	SYN	UL32	-	-	-	-	-	-	0.218679	0.221467
wtFOSRep2	C	71888	G	SYN	UL36	-	0.050725	-	-	-	-	-	-
wtFOSRep2	T	72005	G	SYN	UL36	-	-	0.06015	-	-	-	-	-
wtFOSRep2	C	72465	G	NONS	UL36	R2635P	-	-	0.175	-	-	-	-
wtFOSRep2	C	72472	G	NONS	UL36	A2633P	-	-	-	-	0.119048	-	-
wtFOSRep2	A	72681	G	NONS	UL36	L2563P	-	-	-	-	-	0.056911	-
wtFOSRep2	A	79297	G	NONS	UL36	S358P	-	0.092975	-	-	-	-	-
wtFOSRep2	A	83225	G	NONS	UL37	I255T	-	-	-	-	-	0.061224	0.068293
wtFOSRep2	G	83299	A	SYN	UL37	-	-	-	-	-	-	0.057407	0.050885
wtFOSRep2	T	83895	C	NONS	UL37	S32G	-	-	-	-	-	0.052239	-
wtFOSRep2	T	86700	C	NONS	UL39	V121A	-	-	-	-	-	-	0.070785
wtFOSRep2	C	91356	T	NONS	UL41	A393T	-	-	-	-	0.152542	0.084821	-
wtFOSRep2	G	92411	A	NONS	UL41	T41M	-	-	-	-	-	0.317526	0.317406
wtFOSRep2	C	92480	T	NONS	UL41	R18H	-	0.848375	0.951613	0.65	0.683077	0.501099	0.332569
wtFOSRep2	C	92947	T	NONC	-	-	-	-	0.19774	0.125356	0.099644	-	-
wtFOSRep2	G	99549	A	NONS	UL46	S433F	-	-	-	-	0.102941	-	-
wtFOSRep2	A	100453	G	NONS	UL46	W132R	-	-	-	0.149626	0.165468	0.265152	0.302952
wtFOSRep2	A	104792	G	NONS	UL48	L61P	-	-	0.1	-	-	-	-
wtFOSRep2	T	106595	C	NONC	-	-	-	-	0.071429	-	-	-	-
wtFOSRep2	A	109038	G	NONS	UL52	T32A	-	-	-	-	0.139456	0.112205	0.194743
wtFOSRep2	C	110302	T	NONS	UL52	A453V	-	-	0.204301	0.285714	0.165939	0.424318	0.438202
wtFOSRep2	T	123978	C	NONC	-	-	1	0.998423	1	1	0.996835	1	1
wtFOSRep2	G	126475	A	NONC	-	-	0.835052	0.77037	-	-	-	-	0.783964
wtFOSRep2	G	126491	A	NONC	-	-	-	0.842105	-	-	0.941176	-	0.900553
wtFOSRep2	G	126507	A	NONC	-	-	-	-	-	0.928571	-	-	0.965812
wtFOSRep2	G	126523	A	NONC	-	-	1	-	-	0.95082	-	1	0.931507
wtFOSRep2	G	126539	A	NONC	-	-	0.982759	-	0.972973	0.958763	1	0.983871	0.977679
wtFOSRep2	G	126555	A	NONC	-	-	1	0.9375	1	0.981132	0.98	0.979381	0.990506
wtFOSRep2	G	126571	A	NONC	-	-	1	0.950495	0.97561	0.992754	1	0.993378	0.99536
wtFOSRep2	G	127518	A	SYN	RS1	-	0.995614	0.97619	1	1	0.993789	0.991935	0.995485
wtFOSRep2	G	132421	A	NONC	-	-	0.1125	0.25	0.177083	0.211055	-	0.09375	0.152299
wtFOSRep2	C	133023	T	NONS	US1	R173W	-	-	0.16	0.288095	0.480892	0.827225	0.943567
wtFOSRep2	C	133801	A	NONC	-	-	0.083969	-	-	-	0.105263	0.104449	0.061344
wtFOSRep2	T	138026	A	NONC	-	-	-	-	-	0.082803	0.148148	0.344902	0.297018
wtFOSRep2	T	138429	C	NONS	US6	L50P	-	-	-	0.391753	0.919395	1	1
wtFOSRep2	G	139998	A	NONS	US7	A118T	-	-	-	-	-	-	0.16213
wtFOSRep2	A	140080	G	NONS	US7	Y145C	-	-	-	-	-	0.053648	0.180828
wtFOSRep2	T	140213	C	SYN	US7	-	-	-	-	-	-	0.053571	-
wtFOSRep2	T	140336	C	SYN	US7	-	-	-	0.098214	-	-	-	-
wtFOSRep2	G	143067	C	SYN	US8A	-	-	-	-	-	-	-	0.081395
wtFOSRep2	G	143131	A	NONC	-	-	-	-	-	-	-	-	0.134853
wtFOSRep2	C	145601	A	NONC	-	-	-	-	-	0.769231	0.846154	-	0.710526
wtFOSRep2	C	150466	T	SYN	RS1	-	0.995968	0.967391	1	0.989848	0.995283	0.99422	1
wtFOSRep2	C	151413	T	NONC	-	-	0.980392	1	1	0.985401	0.992366	0.993243	0.994872
wtFOSRep2	C	151429	T	NONC	-	-	0.965753	0.911111	1	1	0.989899	1	1
wtFOSRep2	C	151445	T	NONC	-	-	1	-	1	1	0.982759	0.979167	0.984694
wtFOSRep2	C	151461	T	NONC	-	-	0.972973	-	-	0.959184	-	1	0.983051
wtFOSRep2	C	151477	T	NONC	-	-	-	-	-	-	-	-	0.973214
wtFOSRep2	C	151493	T	NONC	-	-	0.974359	0.956522	-	-	-	0.913043	0.902857
wtFOSRep2	C	151509	T	NONC	-	-	0.826531	0.763889	-	-	0.852459	0.850467	0.803738
wtFOSRep3	A	2220	G	NONC	-	-	0.997849	0.998201	0.993939	1	1	0.998206	0.999093
wtFOSRep3	G	14133	A	NONS	UL5	S310F	-	-	0.062241	0.261261	0.358929	0.635094	0.872987
wtFOSRep3	G	15386	A	SYN	UL6	-	-	-	0.131579	0.327434	0.265799	0.431048	0.473865
wtFOSRep3	C	20504	G	NONC	-	-	-	-	-	-	0.149254	-	0.178054
wtFOSRep3	T	20511	G	NONC	-	-	-	-	0.101322	-	-	-	-
wtFOSRep3	T	20522	G	NONC	-	-	-	0.122137	0.093385	-	0.07173	0.089109	0.074919
wtFOSRep3	C	20747	T	NONS	UL9	R813H	-	-	-	-	-	-	0.091787
wtFOSRep3	C	22405	T	SYN	UL9	-	-	-	0.085653	-	-	-	-
wtFOSRep3	G	23892	A	NONS	UL10	C255Y	-	-	-	-	0.103659	0.22408	0.397273
wtFOSRep3	T	31697	C	NONS	UL17	D574G	-	-	-	-	-	-	0.115827
wtFOSRep3	C	41356	T	NONS	UL20	E17K	-	-	-	-	-	0.305672	0.791903
wtFOSRep3	G	43555	T	SYN	UL21	-	0.470782	0.542272	0.589041	0.557895	0.489399	0.477514	0.5321
wtFOSRep3	T	45918	G	NONS	UL22	T128P	-	0.063319	-	-	-	-	-
wtFOSRep3	G	46323	T	NONC	-	-	-	-	-	0.057971	-	-	-
wtFOSRep3	A	49025	G	NONS	UL25	E99G	-	0.050403	-	-	-	-	-
wtFOSRep3	T	49092	G	SYN	UL25	-	-	0.099485	-	-	-	-	-
wtFOSRep3	C	50685	T	NONC	-	-	-	-	-	-	-	-	0.081188
wtFOSRep3	T	52394	C	SYN	UL26.5	-	-	0.079137	-	-	-	-	-
wtFOSRep3	G	56075	A	SYN	UL28	-	-	-	-	0.055556	0.05	-	-
wtFOSRep3	C	62072	G	NONC	-	-	-	-	0.244681	-	-	-	0.166667
wtFOSRep3	C	62079	A	NONC	-	-	-	0.202797	-	-	-	-	-
wtFOSRep3	A	62081	G	NONC	-	-	-	0.205556	0.146789	-	-	-	0.086957
wtFOSRep3	A	62086	G	NONC	-	-	-	0.277512	0.2	-	-	0.100719	-
wtFOSRep3	T	62091	G	NONC	-	-	-	0.130045	0.118519	-	-	-	-
wtFOSRep3	C	62098	G	NONC	-	-	-	0.112903	-	-	-	-	-
wtFOSRep3	T	62104	G	NONC	-	-	-	0.114286	-	-	-	-	-
wtFOSRep3	T	62310	A	NONC	-	-	-	-	-	-	-	1	-
wtFOSRep3	A	64822	G	NONS	UL30	R700G	-	-	0.075107	0.214286	0.322709	0.321456	0.209209
wtFOSRep3	C	64880	T	NONS	UL30	A719V	-	-	0.090164	0.269565	0.182469	0.215232	0.33241
wtFOSRep3	C	65128	T	NONS	UL30	L802F	-	0.070106	0.197292	0.368932	0.379962	0.516809	0.432963
wtFOSRep3	T	66056	C	NONS	UL30	L1111P	-	-	0.065341	-	-	-	-
wtFOSRep3	G	68920	A	NONS	UL32	A53V	-	-	-	-	-	0.080956	0.101279
wtFOSRep3	C	71657	T	SYN	UL36	-	-	-	-	-	-	-	0.615385
wtFOSRep3	C	71888	G	SYN	UL36	-	0.050725	-	-	-	-	-	-
wtFOSRep3	G	72774	A	NONS	UL36	A2532V	-	-	0.054054	-	0.102857	-	-
wtFOSRep3	G	77593	A	NONS	UL36	R926W	-	-	-	0.064103	-	-	-
wtFOSRep3	G	78865	A	SYN	UL36	-	-	-	0.103371	0.151515	0.099808	0.089228	0.09881
wtFOSRep3	A	79297	G	NONS	UL36	S358P	-	0.102689	-	-	-	-	-
wtFOSRep3	G	80547	C	NONC	-	-	-	-	-	-	-	-	0.09375
wtFOSRep3	C	82950	T	NONS	UL37	V347M	-	-	-	-	-	0.057096	0.137012
wtFOSRep3	T	83076	C	NONS	UL37	I305V	-	-	-	-	0.10302	0.079298	0.091623
wtFOSRep3	G	91437	A	NONS	UL41	L366F	-	-	-	0.084112	0.233151	0.105702	-
wtFOSRep3	C	92480	T	NONS	UL41	R18H	-	0.082131	0.113006	-	-	-	-
wtFOSRep3	G	92795	T	NONC	-	-	-	-	-	0.083333	-	-	-
wtFOSRep3	C	107124	T	NONS	UL50	A73V	-	-	0.094937	0.152381	0.184615	0.204812	0.230969
wtFOSRep3	T	123978	C	NONC	-	-	1	0.996383	1	1	0.994024	0.999169	0.996161
wtFOSRep3	G	126475	A	NONC	-	-	0.835052	-	-	-	-	0.806452	0.784127
wtFOSRep3	G	126491	A	NONC	-	-	-	-	-	-	-	0.968421	0.864286
wtFOSRep3	G	126507	A	NONC	-	-	-	-	-	-	-	0.965517	0.916667
wtFOSRep3	G	126523	A	NONC	-	-	1	-	-	-	1	0.974684	0.964789
wtFOSRep3	G	126539	A	NONC	-	-	0.982759	-	-	0.965517	0.978022	0.989189	0.976077
wtFOSRep3	G	126555	A	NONC	-	-	1	0.980769	0.982456	1	0.982036	0.990536	0.989247
wtFOSRep3	G	126571	A	NONC	-	-	1	1	0.985075	1	0.995595	0.990762	0.991279
wtFOSRep3	G	127518	A	SYN	RS1	-	0.995614	0.975	1	0.986842	0.996403	0.991135	1
wtFOSRep3	G	132421	A	NONC	-	-	0.1125	0.214286	0.268519	-	0.142259	0.107468	0.185263
wtFOSRep3	C	133272	T	NONS	US1	R256C	-	-	-	-	-	-	0.064823
wtFOSRep3	C	133801	A	NONC	-	-	0.083969	-	-	0.082569	0.105528	0.079408	0.054826
wtFOSRep3	T	133805	C	NONC	-	-	-	-	-	-	-	-	0.050652
wtFOSRep3	G	135395	A	NONS	US3	V105M	-	-	-	-	0.086817	0.129831	0.124661
wtFOSRep3	T	138429	C	NONS	US6	L50P	-	-	0.100897	0.469388	0.9744	0.99131	0.996457
wtFOSRep3	A	140292	C	NONS	US7	T216P	-	0.071429	-	-	-	-	-
wtFOSRep3	C	143057	T	NONS	US8A	A149V	-	-	0.094	0.068182	-	0.070201	0.123936
wtFOSRep3	G	143070	A	SYN	US8A	-	-	-	-	0.218391	0.24374	0.184211	0.222011
wtFOSRep3	G	143131	A	NONC	-	-	-	-	0.179654	0.147059	0.14876	0.118655	0.096948
wtFOSRep3	C	143334	T	NONS	US9	Q52*	-	-	0.057143	0.128205	0.113464	0.151328	0.147163
wtFOSRep3	T	143434	C	NONS	US9	L85P	-	-	0.281437	0.351562	0.425697	0.424373	0.406281
wtFOSRep3	C	145601	A	NONC	-	-	-	-	-	-	0.904762	-	0.555556
wtFOSRep3	C	145695	G	NONC	-	-	-	1	-	-	-	-	-
wtFOSRep3	C	150466	T	SYN	RS1	-	0.995968	1	1	1	0.996241	0.997925	1
wtFOSRep3	C	151413	T	NONC	-	-	0.980392	1	1	1	0.994253	0.995249	1
wtFOSRep3	C	151429	T	NONC	-	-	0.965753	0.926829	0.982143	1	0.991667	0.996721	0.983766
wtFOSRep3	C	151445	T	NONC	-	-	1	0.875	0.942308	-	1	0.986486	0.982301
wtFOSRep3	C	151461	T	NONC	-	-	0.972973	-	0.93617	-	0.954545	0.936709	0.965278
wtFOSRep3	C	151477	T	NONC	-	-	-	-	-	-	-	-	0.944882
wtFOSRep3	C	151493	T	NONC	-	-	0.974359	-	-	-	-	0.857143	0.881657
wtFOSRep3	C	151509	T	NONC	-	-	0.826531	-	-	0.897959	0.808511	0.783505	0.766484
wtGCVRep1	A	2220	G	NONC	-	-	0.997849	1	1	1	1	0.997543	1
wtGCVRep1	G	10999	A	SYN	UL3	-	-	-	0.090909	-	-	-	-
wtGCVRep1	A	11796	G	NONS	UL4	L186P	-	-	0.346774	0.761006	0.193548	-	-
wtGCVRep1	T	12837	C	NONS	UL5	E742G	-	-	0.227273	0.0625	-	-	-
wtGCVRep1	C	13078	T	NONS	UL5	V662I	-	-	0.165468	0.081761	0.761644	0.955375	0.988
wtGCVRep1	C	20077	T	SYN	UL8	-	-	-	0.167832	-	-	-	-
wtGCVRep1	C	20504	G	NONC	-	-	-	0.153226	-	-	-	-	0.104348
wtGCVRep1	T	20517	G	NONC	-	-	-	-	-	-	-	0.119205	-
wtGCVRep1	T	20522	G	NONC	-	-	-	0.083333	-	-	-	-	-
wtGCVRep1	C	20747	T	NONS	UL9	R813H	-	-	0.574074	0.870057	1	0.989873	1
wtGCVRep1	T	26647	G	SYN	UL12	-	-	-	-	0.215686	-	-	-
wtGCVRep1	G	43555	T	SYN	UL21	-	0.470782	0.523933	0.524017	0.472669	0.543554	0.517365	0.429448
wtGCVRep1	C	47055	T	NONS	UL23	R222H	-	0.307506	0.16129	-	-	-	-
wtGCVRep1	C	47122	T	NONS	UL23	G200S	-	0.191781	0.133333	-	-	-	-
wtGCVRep1	A	47157	G	NONS	UL23	L188P	-	0.075075	0.58046	0.891304	0.984252	0.984694	0.98471
wtGCVRep1	A	52340	C	SYN	UL26.5	-	-	-	-	0.14	-	0.056769	-
wtGCVRep1	C	62072	G	NONC	-	-	-	0.326087	-	-	-	-	-
wtGCVRep1	A	62086	G	NONC	-	-	-	-	-	-	-	0.106195	-
wtGCVRep1	T	62091	G	NONC	-	-	-	0.135714	-	-	-	-	-
wtGCVRep1	C	70536	T	NONS	UL35	A19V	-	0.281174	0.365672	0.408759	0.253125	0.147186	0.127517
wtGCVRep1	C	70748	T	NONS	UL35	P90S	-	-	-	-	0.075	0.050378	-
wtGCVRep1	C	71888	G	SYN	UL36	-	0.050725	-	-	-	-	-	-
wtGCVRep1	C	72763	T	NONS	UL36	E2536K	-	-	0.083333	-	-	-	-
wtGCVRep1	A	79929	C	NONS	UL36	L147R	-	-	-	-	-	0.086168	0.092537
wtGCVRep1	G	80547	C	NONC	-	-	-	0.118881	-	-	-	0.168539	-
wtGCVRep1	G	87712	A	SYN	UL39	-	-	-	0.107143	-	-	-	-
wtGCVRep1	T	98506	C	NONC	-	-	-	0.075515	0.079268	-	-	-	-
wtGCVRep1	G	106302	A	NONC	-	-	-	0.109339	-	-	-	-	-
wtGCVRep1	G	106978	A	NONS	UL50	W24*	-	-	0.151685	0.097701	-	-	-
wtGCVRep1	T	108198	A	SYN	UL51	-	-	-	0.206612	-	-	-	-
wtGCVRep1	C	110908	T	NONS	UL52	A655V	-	-	0.360902	0.796875	0.925595	0.910755	0.926829
wtGCVRep1	C	113353	T	NONC	-	-	-	-	0.104651	-	-	0.065315	-
wtGCVRep1	T	123978	C	NONC	-	-	1	1	0.994681	0.99537	1	0.997449	0.994898
wtGCVRep1	G	126475	A	NONC	-	-	0.835052	-	-	-	-	0.870968	-
wtGCVRep1	G	126491	A	NONC	-	-	-	-	-	-	0.967742	0.969697	-
wtGCVRep1	G	126523	A	NONC	-	-	1	-	-	1	-	-	0.945946
wtGCVRep1	G	126539	A	NONC	-	-	0.982759	0.945946	-	0.95	1	0.971429	1
wtGCVRep1	G	126555	A	NONC	-	-	1	0.978261	0.914894	0.982456	1	0.991597	1
wtGCVRep1	G	126571	A	NONC	-	-	1	1	0.970588	0.988372	0.99115	0.988372	0.976879
wtGCVRep1	G	127518	A	SYN	RS1	-	0.995614	1	0.968254	1	0.984536	1	0.991837
wtGCVRep1	G	132421	A	NONC	-	-	0.1125	0.222222	0.246154	0.193878	-	-	-
wtGCVRep1	C	133801	A	NONC	-	-	0.083969	-	-	0.061033	0.090909	0.0625	0.119128
wtGCVRep1	A	136181	T	NONS	US3	S367C	-	-	-	-	-	-	0.079585
wtGCVRep1	C	137771	T	SYN	US5	-	-	-	-	-	0.074675	0.510823	0.670168
wtGCVRep1	G	140073	A	NONS	US7	G143R	-	-	-	-	0.082873	0.445148	0.699174
wtGCVRep1	G	142197	A	NONS	US8	V365I	-	-	0.169118	-	0.124105	0.437931	0.633826
wtGCVRep1	G	143131	A	NONC	-	-	-	-	0.069444	-	0.051151	-	-
wtGCVRep1	C	143334	T	NONS	US9	Q52*	-	-	0.339394	0.87907	0.961326	0.984064	0.994828
wtGCVRep1	C	143906	T	NONC	-	-	-	-	0.372093	0.846154	0.970845	0.996139	0.98364
wtGCVRep1	G	144470	T	SYN	US10	-	-	0.20841	0.057143	-	-	-	-
wtGCVRep1	C	145601	A	NONC	-	-	-	-	0.72	-	-	0.6	0.481481
wtGCVRep1	C	150466	T	SYN	RS1	-	0.995968	0.977778	0.981651	0.977273	0.995614	0.995798	0.991736
wtGCVRep1	C	151413	T	NONC	-	-	0.980392	1	1	1	0.992593	0.985915	1
wtGCVRep1	C	151429	T	NONC	-	-	0.965753	0.964286	1	1	0.988764	0.989796	0.980583
wtGCVRep1	C	151445	T	NONC	-	-	1	0.941176	-	0.980769	1	1	0.971831
wtGCVRep1	C	151461	T	NONC	-	-	0.972973	-	-	0.918919	-	-	0.974359
wtGCVRep1	C	151493	T	NONC	-	-	0.974359	-	-	-	0.973684	-	0.931818
wtGCVRep1	C	151509	T	NONC	-	-	0.826531	-	-	-	-	0.86	0.851064
wtGCVRep2	A	2220	G	NONC	-	-	0.997849	1	1	0.997788	0.99848	0.998955	1
wtGCVRep2	A	9126	G	NONC	-	-	-	-	-	-	-	0.265625	-
wtGCVRep2	G	9192	A	NONC	-	-	-	-	-	-	-	-	0.102222
wtGCVRep2	C	9453	T	NONS	UL1	A61V	-	-	-	-	-	-	0.095703
wtGCVRep2	C	12461	T	SYN	UL5	-	-	-	-	-	-	-	0.052434
wtGCVRep2	G	12473	A	SYN	UL5	-	-	-	-	0.322061	0.648216	0.786973	0.86729
wtGCVRep2	T	12913	C	NONS	UL5	M717V	-	-	-	0.053191	0.068354	-	-
wtGCVRep2	C	13648	T	NONS	UL5	A472T	-	-	-	0.329317	0.661673	0.905675	0.969305
wtGCVRep2	C	18374	T	NONS	UL8	R678H	-	0.536	0.625	0.609901	0.621019	0.597107	0.485294
wtGCVRep2	G	18567	A	NONS	UL8	P614S	-	-	-	-	-	-	0.084906
wtGCVRep2	T	20522	G	NONC	-	-	-	0.08	-	-	-	-	0.078431
wtGCVRep2	C	23594	T	SYN	UL10	-	-	-	-	0.222798	0.30441	0.360427	0.351456
wtGCVRep2	T	24651	C	NONC	-	-	-	-	0.076923	-	-	-	-
wtGCVRep2	C	26779	T	SYN	UL12	-	-	-	0.184211	0.116456	0.11284	0.104369	0.091864
wtGCVRep2	T	27939	G	NONS	UL13	Y162S	-	-	-	-	-	-	0.074227
wtGCVRep2	T	29046	C	NONS	UL15	M36T	-	-	-	-	-	-	0.070513
wtGCVRep2	T	31215	G	NONS	UL16	M1L	-	-	-	-	-	-	0.090164
wtGCVRep2	A	34661	G	NONS	UL15	I713V	-	-	-	-	-	-	0.097328
wtGCVRep2	C	36416	T	NONS	UL19	R1344H	-	-	0.060185	-	-	-	-
wtGCVRep2	G	37972	A	SYN	UL19	-	-	-	-	0.18018	0.21826	0.247855	0.187251
wtGCVRep2	G	39226	A	SYN	UL19	-	-	-	0.059113	0.05618	0.05496	0.085613	0.066908
wtGCVRep2	C	39844	T	NONS	UL19	M201I	-	-	-	-	-	-	0.061966
wtGCVRep2	G	43555	T	SYN	UL21	-	0.470782	0.529343	0.477157	0.485409	0.51405	0.506522	0.513751
wtGCVRep2	A	46764	G	NONS	UL23	L319P	-	-	-	0.19171	0.332056	0.392702	0.348077
wtGCVRep2	C	47121	T	NONS	UL23	G200D	-	-	-	0.168174	0.271642	0.37346	0.286976
wtGCVRep2	C	47232	T	NONS	UL23	R163H	-	-	-	-	-	0.141494	0.115869
wtGCVRep2	C	47336	T	NONS	UL23	M128I	-	-	-	-	0.113095	0.305845	0.38833
wtGCVRep2	G	49795	A	NONS	UL25	A356T	-	-	-	0.180451	0.307377	0.322727	0.389085
wtGCVRep2	G	51050	A	SYN	UL26	-	-	-	-	-	-	-	0.084967
wtGCVRep2	T	55224	C	NONS	UL27	M163V	-	-	-	-	-	0.05279	0.12931
wtGCVRep2	G	56678	C	SYN	UL28	-	-	-	0.115385	-	-	-	-
wtGCVRep2	G	58890	A	NONS	UL29	A1027V	-	-	-	0.128205	0.158703	0.211406	0.125704
wtGCVRep2	G	59543	A	SYN	UL29	-	-	-	-	-	-	-	0.054108
wtGCVRep2	T	60924	C	NONS	UL29	E349G	-	-	-	-	-	-	0.092896
wtGCVRep2	C	62072	G	NONC	-	-	-	0.32	-	-	-	-	-
wtGCVRep2	C	62079	A	NONC	-	-	-	0.25	-	0.105263	0.150943	-	-
wtGCVRep2	A	62081	G	NONC	-	-	-	0.258621	-	-	0.103261	-	-
wtGCVRep2	A	62086	G	NONC	-	-	-	0.333333	0.235294	-	0.15122	-	0.132743
wtGCVRep2	T	62091	G	NONC	-	-	-	0.142857	-	-	-	-	-
wtGCVRep2	C	62098	G	NONC	-	-	-	0.137566	0.134146	-	0.089701	-	-
wtGCVRep2	T	62104	G	NONC	-	-	-	0.161435	-	-	-	-	-
wtGCVRep2	G	62449	C	NONC	-	-	-	-	-	-	-	1	-
wtGCVRep2	G	64585	A	NONS	UL30	V621I	-	-	-	-	-	-	0.079696
wtGCVRep2	G	67980	A	SYN	UL32	-	-	-	0.070588	-	-	-	-
wtGCVRep2	C	71729	T	SYN	UL36	-	-	-	-	0.107143	0.108491	0.058824	-
wtGCVRep2	C	71888	G	SYN	UL36	-	0.050725	-	-	-	-	-	-
wtGCVRep2	C	72710	T	SYN	UL36	-	-	-	-	-	-	-	0.05298
wtGCVRep2	G	74223	A	NONS	UL36	A2049V	-	-	-	-	-	-	0.142292
wtGCVRep2	C	74760	T	NONS	UL36	R1870H	-	-	0.053333	0.086777	0.072692	-	-
wtGCVRep2	C	80323	T	NONS	UL36	D16N	-	-	-	-	-	-	0.209091
wtGCVRep2	G	83426	A	NONS	UL37	A188V	-	-	0.102439	0.058161	-	-	-
wtGCVRep2	C	85903	T	NONC	-	-	-	-	-	-	-	0.056805	0.086162
wtGCVRep2	C	86098	T	NONC	-	-	-	-	-	-	-	-	0.104331
wtGCVRep2	A	86433	G	NONS	UL39	E32G	-	0.060491	-	-	-	-	-
wtGCVRep2	G	91437	A	NONS	UL41	L366F	-	-	0.25	0.586087	0.765348	0.772765	0.708621
wtGCVRep2	C	92314	T	SYN	UL41	-	-	-	-	-	-	0.054622	-
wtGCVRep2	G	92478	A	NONS	UL41	R19W	-	-	0.059406	0.127434	0.111919	0.086922	0.095327
wtGCVRep2	G	94672	A	NONC	-	-	-	-	0.103896	0.156627	0.217806	0.321101	0.319672
wtGCVRep2	A	96438	C	NONS	UL44	T77P	-	0.085973	-	-	-	-	-
wtGCVRep2	A	96549	G	NONS	UL44	K114E	-	0.733696	0.979592	1	0.996894	0.998148	0.99537
wtGCVRep2	G	96589	T	NONS	UL44	C127F	-	0.732794	0.985915	1	1	0.997561	0.996865
wtGCVRep2	G	97439	A	SYN	UL44	-	-	-	0.108374	0.22314	0.234133	0.336538	0.293204
wtGCVRep2	G	103594	A	SYN	UL48	-	-	-	0.065116	-	-	-	-
wtGCVRep2	G	104882	A	NONS	UL48	T31I	-	-	-	-	0.063248	-	-
wtGCVRep2	G	105728	A	NONS	UL49	A187V	-	0.185996	0.795322	0.766423	0.690141	0.446272	0.256293
wtGCVRep2	G	106007	A	NONS	UL49	S94F	-	-	-	0.108992	0.157371	0.314516	0.241848
wtGCVRep2	C	107544	T	NONS	UL50	P213L	-	-	-	-	0.062415	-	-
wtGCVRep2	G	108000	T	NONS	UL50	G365V	-	-	-	-	0.056738	0.06847	-
wtGCVRep2	G	109182	A	NONS	UL52	A80T	-	-	-	-	-	-	0.098214
wtGCVRep2	G	109187	A	SYN	UL52	-	-	0.075047	-	-	-	-	-
wtGCVRep2	G	110129	T	NONS	UL52	E395D	-	-	-	-	-	-	0.087794
wtGCVRep2	G	112230	T	NONS	UL53	W54L	-	-	-	-	-	0.062731	0.066667
wtGCVRep2	T	112980	C	NONS	UL53	L304P	-	-	-	-	-	-	0.206897
wtGCVRep2	G	113350	A	NONC	-	-	-	-	0.087336	0.080537	0.126074	0.082371	0.065972
wtGCVRep2	G	113617	A	NONC	-	-	-	0.116364	-	0.054839	0.052229	0.081404	0.05477
wtGCVRep2	C	114428	T	SYN	UL54	-	-	-	-	0.119675	0.113333	0.236771	0.346939
wtGCVRep2	T	123978	C	NONC	-	-	1	0.997674	0.994475	0.997912	0.997264	0.996839	0.993151
wtGCVRep2	G	126475	A	NONC	-	-	0.835052	-	-	-	0.807843	0.795455	0.789474
wtGCVRep2	G	126491	A	NONC	-	-	-	-	-	0.863014	0.823529	0.913462	-
wtGCVRep2	G	126507	A	NONC	-	-	-	-	-	0.896552	0.922222	0.953846	0.921875
wtGCVRep2	G	126523	A	NONC	-	-	1	-	-	0.939024	0.886792	0.989691	0.923077
wtGCVRep2	G	126539	A	NONC	-	-	0.982759	-	0.953488	0.984848	0.943396	0.980296	0.954023
wtGCVRep2	G	126555	A	NONC	-	-	1	0.914894	0.983333	0.981481	0.995283	0.986188	0.962963
wtGCVRep2	G	126571	A	NONC	-	-	1	0.98	0.984848	0.994792	1	0.993976	1
wtGCVRep2	G	127518	A	SYN	RS1	-	0.995614	1	-	1	1	0.995017	1
wtGCVRep2	G	132421	A	NONC	-	-	0.1125	0.274131	0.119048	0.152727	0.216393	0.079812	0.211055
wtGCVRep2	C	132691	T	NONS	US1	T62I	-	-	-	-	-	0.053834	0.119266
wtGCVRep2	C	133035	T	NONS	US1	R177C	-	-	-	-	-	0.055351	0.348837
wtGCVRep2	G	133147	A	NONS	US1	S214N	-	-	-	-	-	0.056891	0.188433
wtGCVRep2	T	133270	C	NONS	US1	L255P	-	-	-	-	-	0.094388	0.079855
wtGCVRep2	C	133801	A	NONC	-	-	0.083969	-	-	-	-	0.091729	0.058027
wtGCVRep2	T	135289	C	SYN	US3	-	-	-	-	-	-	-	0.157143
wtGCVRep2	G	135872	A	NONS	US3	A264T	-	-	-	-	-	-	0.094842
wtGCVRep2	C	136066	T	SYN	US3	-	-	-	0.063559	0.075444	0.105398	0.102134	-
wtGCVRep2	G	137792	A	SYN	US5	-	-	-	-	0.104478	0.175214	0.152644	0.089005
wtGCVRep2	T	139801	C	NONS	US7	L52P	-	-	-	-	-	-	0.210923
wtGCVRep2	G	140148	A	NONS	US7	A168T	-	-	-	-	-	0.053588	0.116935
wtGCVRep2	A	140271	C	NONS	US7	T209P	-	-	-	-	-	-	0.077151
wtGCVRep2	T	141716	C	SYN	US8	-	-	0.094406	-	-	-	-	-
wtGCVRep2	C	143069	T	NONS	US8A	T153M	-	-	-	0.061824	0.113636	0.123336	0.184669
wtGCVRep2	T	143089	C	NONS	US8A	*160Q	-	-	-	-	-	-	0.117647
wtGCVRep2	C	145601	A	NONC	-	-	-	-	-	-	-	0.588235	0.733333
wtGCVRep2	C	150466	T	SYN	RS1	-	0.995968	1	1	0.979452	0.995816	0.998347	0.994737
wtGCVRep2	C	151413	T	NONC	-	-	0.980392	1	1	0.97619	0.978992	0.992032	0.994083
wtGCVRep2	C	151429	T	NONC	-	-	0.965753	0.981132	1	1	0.972973	0.984277	0.992126
wtGCVRep2	C	151445	T	NONC	-	-	1	-	-	0.986207	0.951389	0.984694	0.978947
wtGCVRep2	C	151461	T	NONC	-	-	0.972973	-	-	0.939024	0.957447	0.977778	0.933333
wtGCVRep2	C	151477	T	NONC	-	-	-	-	-	0.913793	0.913979	0.970149	0.913793
wtGCVRep2	C	151493	T	NONC	-	-	0.974359	-	-	-	0.879032	0.905882	0.883117
wtGCVRep2	C	151509	T	NONC	-	-	0.826531	-	-	-	0.809717	0.791667	0.836478
wtGCVRep3	A	2220	G	NONC	-	-	0.997849	0.99877	0.994398	1	0.995056	0.999016	1
wtGCVRep3	T	10935	G	NONS	UL3	V15G	-	-	-	-	0.392857	0.6	-
wtGCVRep3	G	11748	A	NONC	-	-	-	-	-	-	-	1	-
wtGCVRep3	T	12655	C	NONS	UL5	S803G	-	-	-	-	-	0.056801	0.129679
wtGCVRep3	G	13780	C	NONS	UL5	L428V	-	-	-	-	-	0.191667	0.749004
wtGCVRep3	C	20504	G	NONC	-	-	-	0.137161	-	-	-	-	0.191919
wtGCVRep3	T	20517	G	NONC	-	-	-	-	-	-	-	-	0.130952
wtGCVRep3	T	20522	G	NONC	-	-	-	0.122253	0.096085	-	-	-	0.088235
wtGCVRep3	G	22574	A	NONS	UL9	T204I	-	-	-	-	-	0.054688	0.06822
wtGCVRep3	T	22986	C	NONS	UL9	N67D	-	-	-	-	-	0.100358	0.065336
wtGCVRep3	A	34985	C	NONC	-	-	-	-	0.120536	-	-	-	-
wtGCVRep3	G	43555	T	SYN	UL21	-	0.470782	0.566477	0.555716	0.560606	0.521647	0.505723	0.485685
wtGCVRep3	T	45921	G	NONS	UL22	T127P	-	0.070423	-	-	-	-	-
wtGCVRep3	G	47442	A	NONS	UL23	A93V	-	0.969368	0.99115	1	0.991745	0.995908	0.987441
wtGCVRep3	A	52340	C	SYN	UL26.5	-	-	-	-	0.101266	-	-	-
wtGCVRep3	C	53138	T	NONS	UL27	R858H	-	-	-	-	-	-	0.056218
wtGCVRep3	A	56623	C	NONS	UL28	W485G	-	0.056911	-	-	-	-	-
wtGCVRep3	G	62069	C	NONC	-	-	-	-	-	-	-	0.371951	-
wtGCVRep3	C	62072	G	NONC	-	-	-	0.300469	0.277778	-	0.19186	-	-
wtGCVRep3	C	62079	A	NONC	-	-	-	-	0.183908	-	-	-	0.09589
wtGCVRep3	A	62081	G	NONC	-	-	-	-	0.138889	-	-	-	-
wtGCVRep3	A	62086	G	NONC	-	-	-	-	-	0.157895	-	-	0.137931
wtGCVRep3	T	62091	G	NONC	-	-	-	-	0.141732	-	-	-	0.094059
wtGCVRep3	A	62094	G	NONC	-	-	-	0.113846	-	-	-	-	-
wtGCVRep3	C	62098	G	NONC	-	-	-	0.141439	0.141026	-	-	-	-
wtGCVRep3	T	62104	G	NONC	-	-	-	0.115556	0.086022	-	-	-	-
wtGCVRep3	G	62449	C	NONC	-	-	-	-	-	-	-	0.8	-
wtGCVRep3	C	71888	G	SYN	UL36	-	0.050725	-	-	-	-	-	-
wtGCVRep3	T	79325	G	SYN	UL36	-	-	0.060514	-	-	-	-	-
wtGCVRep3	G	80547	C	NONC	-	-	-	-	-	-	0.068826	0.087649	-
wtGCVRep3	G	91443	A	NONS	UL41	P364S	-	-	-	-	0.087062	0.23883	0.1875
wtGCVRep3	G	96595	A	NONS	UL44	R129H	-	-	-	-	-	-	0.112329
wtGCVRep3	C	104799	G	NONS	UL48	A59P	-	-	-	0.125	-	-	-
wtGCVRep3	G	105630	A	NONS	UL49	L220F	-	-	-	0.059701	0.060729	0.064433	-
wtGCVRep3	T	105653	C	NONS	UL49	H212R	-	-	-	0.089431	0.292958	0.11276	-
wtGCVRep3	G	106628	A	NONS	UL49A	A88V	-	-	0.091483	0.083333	-	-	-
wtGCVRep3	G	106734	A	NONS	UL49A	Q53*	-	-	-	-	0.067851	0.131827	0.203922
wtGCVRep3	G	107119	A	NONS	UL50	M71I	-	-	-	0.066176	-	-	-
wtGCVRep3	G	112220	A	NONS	UL53	A51T	-	-	-	-	0.056323	-	-
wtGCVRep3	T	112251	C	NONS	UL53	L61P	-	-	-	-	-	0.127522	0.666168
wtGCVRep3	T	123978	C	NONC	-	-	1	0.99778	0.993921	1	0.998807	1	0.996416
wtGCVRep3	G	126475	A	NONC	-	-	0.835052	0.748691	-	-	0.767974	0.825	0.813665
wtGCVRep3	G	126491	A	NONC	-	-	-	0.801802	-	-	0.874172	0.931035	0.865854
wtGCVRep3	G	126507	A	NONC	-	-	-	-	-	-	0.941748	0.95	0.921569
wtGCVRep3	G	126523	A	NONC	-	-	1	-	-	-	0.926829	1	0.952381
wtGCVRep3	G	126539	A	NONC	-	-	0.982759	-	0.923077	0.945946	0.962366	0.992593	0.9375
wtGCVRep3	G	126555	A	NONC	-	-	1	0.88806	0.983051	0.960784	0.988462	0.9869	0.984733
wtGCVRep3	G	126571	A	NONC	-	-	1	0.993151	1	1	0.99697	0.996914	0.994444
wtGCVRep3	G	127518	A	SYN	RS1	-	0.995614	1	0.976303	1	1	0.998162	1
wtGCVRep3	G	132421	A	NONC	-	-	0.1125	0.21978	0.287879	-	0.152047	0.099426	0.189711
wtGCVRep3	C	133801	A	NONC	-	-	0.083969	-	-	-	0.07582	0.095537	0.06546
wtGCVRep3	T	136526	C	NONS	US3	*482R	-	-	-	-	-	0.097201	0.33752
wtGCVRep3	T	140319	C	NONS	US7	S225P	-	0.073996	-	-	-	-	-
wtGCVRep3	C	143057	T	NONS	US8A	A149V	-	-	-	-	0.05496	0.160038	0.134694
wtGCVRep3	T	143823	C	NONC	-	-	-	0.060748	0.065116	0.085366	-	-	-
wtGCVRep3	C	145601	A	NONC	-	-	-	-	-	-	0.733333	0.615385	-
wtGCVRep3	C	150466	T	SYN	RS1	-	0.995968	0.977012	0.987903	1	1	0.992424	1
wtGCVRep3	C	151413	T	NONC	-	-	0.980392	1	0.985507	0.984848	0.997297	0.987952	1
wtGCVRep3	C	151429	T	NONC	-	-	0.965753	0.920635	0.967213	0.964286	1	0.979522	0.982759
wtGCVRep3	C	151445	T	NONC	-	-	1	-	-	1	0.98	0.993243	0.977778
wtGCVRep3	C	151461	T	NONC	-	-	0.972973	-	1	-	0.93985	0.971831	0.929825
wtGCVRep3	C	151477	T	NONC	-	-	-	0.850746	-	-	-	0.925926	0.898305
wtGCVRep3	C	151493	T	NONC	-	-	0.974359	0.914894	-	-	0.876623	0.869565	0.868421
wtGCVRep3	C	151509	T	NONC	-	-	0.826531	0.755814	-	-	0.780328	0.757732	0.757396
wtH2ORep1	A	2220	G	NONC	-	-	0.997849	0.990991	0.997403	1	1	1	1
wtH2ORep1	G	12978	A	NONS	UL5	T695M	-	-	-	0.072464	0.16129	0.119163	0.087912
wtH2ORep1	C	13078	T	NONS	UL5	V662I	-	-	0.095868	0.36	0.55	0.590832	0.676471
wtH2ORep1	C	20504	G	NONC	-	-	-	-	-	-	-	0.1139	-
wtH2ORep1	T	20522	G	NONC	-	-	-	-	0.091691	-	-	0.094891	-
wtH2ORep1	T	21557	A	NONS	UL9	Q543L	-	-	-	0.223214	0.565217	0.615646	0.809091
wtH2ORep1	G	22474	A	SYN	UL9	-	-	-	0.156489	-	-	-	-
wtH2ORep1	C	26984	T	SYN	UL13	-	-	-	-	-	0.070175	0.095528	0.085714
wtH2ORep1	A	29835	C	NONS	UL15	E299A	-	-	-	-	-	0.056058	0.088889
wtH2ORep1	A	40729	C	NONC	-	-	-	-	-	-	0.265306	-	-
wtH2ORep1	G	40931	A	SYN	UL20	-	-	-	-	0.229508	0.162791	0.065126	0.054054
wtH2ORep1	G	43507	A	SYN	UL21	-	-	-	-	-	-	-	0.07377
wtH2ORep1	G	43555	T	SYN	UL21	-	0.470782	0.55814	0.474781	0.579832	0.508197	0.521912	0.463602
wtH2ORep1	G	44729	A	NONS	UL22	A524V	-	-	-	-	0.051282	-	-
wtH2ORep1	A	46271	C	NONS	UL22	V10G	-	-	-	0.133333	-	-	-
wtH2ORep1	T	46399	G	NONC	-	-	-	-	0.074627	-	-	-	-
wtH2ORep1	A	46571	G	NONC	-	-	-	-	-	-	-	-	0.052239
wtH2ORep1	T	49092	G	SYN	UL25	-	-	-	0.080645	-	-	-	-
wtH2ORep1	A	52340	C	SYN	UL26.5	-	-	-	-	-	0.189189	-	-
wtH2ORep1	G	56405	A	SYN	UL28	-	-	-	-	-	-	-	0.051724
wtH2ORep1	C	59930	T	SYN	UL29	-	-	-	0.110333	0.103774	-	0.124304	0.109091
wtH2ORep1	C	62072	G	NONC	-	-	-	-	0.315217	-	-	0.217195	-
wtH2ORep1	C	62079	A	NONC	-	-	-	-	0.16	-	-	-	-
wtH2ORep1	A	62081	G	NONC	-	-	-	-	0.147541	-	0.238095	0.109848	-
wtH2ORep1	A	62086	G	NONC	-	-	-	-	0.261905	0.380952	-	0.145455	-
wtH2ORep1	T	62091	G	NONC	-	-	-	-	0.099379	-	-	-	-
wtH2ORep1	C	62098	G	NONC	-	-	-	-	-	-	-	0.078212	-
wtH2ORep1	A	62719	G	NONC	-	-	-	-	-	0.107692	0.235294	0.111524	0.177966
wtH2ORep1	C	65128	T	NONS	UL30	L802F	-	-	-	-	-	0.125637	0.173684
wtH2ORep1	G	71784	A	NONS	UL36	T2862M	-	-	-	-	-	0.050633	-
wtH2ORep1	C	71888	G	SYN	UL36	-	0.050725	-	-	-	-	-	-
wtH2ORep1	T	72280	G	NONS	UL36	K2697Q	-	-	-	-	-	-	0.294118
wtH2ORep1	A	72284	G	SYN	UL36	-	-	-	-	-	-	-	0.305556
wtH2ORep1	C	79279	G	NONS	UL36	A364P	-	0.103448	-	-	-	-	-
wtH2ORep1	A	79297	G	NONS	UL36	S358P	-	-	-	-	-	-	0.134831
wtH2ORep1	A	79321	G	NONS	UL36	S350P	-	-	-	-	-	-	0.180851
wtH2ORep1	G	80518	T	NONC	-	-	-	-	0.060498	0.16129	-	0.141026	0.074766
wtH2ORep1	C	80802	T	NONS	UL37	A1063T	-	-	0.09899	0.095238	0.121622	0.159353	0.101562
wtH2ORep1	C	81620	T	NONS	UL37	R790H	-	-	-	-	0.057971	-	-
wtH2ORep1	C	89125	T	SYN	UL39	-	-	-	0.070866	0.076087	-	0.05475	-
wtH2ORep1	T	91839	C	NONS	UL41	I232V	-	-	-	-	0.09375	0.10101	-
wtH2ORep1	G	96661	A	NONS	UL44	R151H	-	-	-	-	0.166667	0.266234	0.43956
wtH2ORep1	A	99435	G	NONS	UL46	L471P	-	-	-	-	-	-	0.135338
wtH2ORep1	C	109011	T	NONS	UL52	L23F	-	-	0.088136	0.177778	-	0.094505	0.054878
wtH2ORep1	G	114275	C	SYN	UL54	-	-	-	-	-	-	0.083799	-
wtH2ORep1	T	123978	C	NONC	-	-	1	0.990741	0.995633	1	1	0.992683	1
wtH2ORep1	G	126475	A	NONC	-	-	0.835052	-	0.811966	-	-	0.742268	-
wtH2ORep1	G	126491	A	NONC	-	-	-	-	-	-	-	0.951613	-
wtH2ORep1	G	126507	A	NONC	-	-	-	-	0.945946	-	-	0.979167	-
wtH2ORep1	G	126523	A	NONC	-	-	1	-	0.931818	-	-	0.953488	-
wtH2ORep1	G	126539	A	NONC	-	-	0.982759	-	0.956522	-	-	0.944444	-
wtH2ORep1	G	126555	A	NONC	-	-	1	-	1	-	-	0.975	-
wtH2ORep1	G	126571	A	NONC	-	-	1	-	1	-	1	0.988764	-
wtH2ORep1	G	127518	A	SYN	RS1	-	0.995614	-	1	-	-	0.985507	-
wtH2ORep1	G	127772	C	NONS	RS1	P1079A	-	-	-	-	-	0.992958	1
wtH2ORep1	G	132421	A	NONC	-	-	0.1125	0.150943	0.2	-	0.21875	0.173709	0.219512
wtH2ORep1	A	133221	G	NONS	US1	T239A	-	-	0.404255	0.554348	0.523256	0.539809	0.597701
wtH2ORep1	C	133753	T	NONS	US1	T416M	-	-	-	-	-	0.088123	0.155689
wtH2ORep1	C	133801	A	NONC	-	-	0.083969	-	-	-	-	0.05364	-
wtH2ORep1	C	134022	T	SYN	US2	-	-	-	-	-	-	-	0.05
wtH2ORep1	T	136526	C	NONS	US3	*482R	-	-	-	-	-	-	0.068293
wtH2ORep1	T	140277	C	NONS	US7	S211P	-	-	-	0.333333	-	-	-
wtH2ORep1	C	140685	T	NONS	US7	R347C	-	-	-	-	-	-	0.118812
wtH2ORep1	A	141744	C	NONS	US8	S214R	-	-	-	0.162162	-	-	-
wtH2ORep1	G	142930	T	NONS	US8A	G107C	-	-	-	-	-	0.069106	-
wtH2ORep1	C	143057	T	NONS	US8A	A149V	-	-	-	-	-	0.058511	-
wtH2ORep1	A	143088	G	SYN	US8A	-	-	-	-	-	-	0.092683	-
wtH2ORep1	T	143089	G	NONS	US8A	*160E	-	-	-	-	0.102564	0.126214	0.230769
wtH2ORep1	G	143441	A	NONS	US9	W87*	-	-	-	-	-	0.066964	0.098901
wtH2ORep1	C	145601	A	NONC	-	-	-	-	-	-	-	0.555556	-
wtH2ORep1	C	150212	G	NONS	RS1	P1079A	-	-	-	-	-	1	1
wtH2ORep1	C	150466	T	SYN	RS1	-	0.995968	-	0.976744	-	-	0.986111	1
wtH2ORep1	C	151413	T	NONC	-	-	0.980392	-	0.987013	-	-	0.975	0.939394
wtH2ORep1	C	151429	T	NONC	-	-	0.965753	-	0.971014	-	-	0.952381	0.933333
wtH2ORep1	C	151445	T	NONC	-	-	1	-	0.929825	-	-	0.926829	-
wtH2ORep1	C	151461	T	NONC	-	-	0.972973	-	0.955556	-	-	0.942857	-
wtH2ORep1	C	151477	T	NONC	-	-	-	-	-	-	-	0.869369	-
wtH2ORep1	C	151493	T	NONC	-	-	0.974359	-	-	-	-	0.939394	-
wtH2ORep1	C	151509	T	NONC	-	-	0.826531	-	0.836735	-	-	0.758465	-
wtH2ORep2	A	2220	G	NONC	-	-	0.997849	0.998691	0.994413	0.998656	0.995455	1	0.998501
wtH2ORep2	G	11748	A	NONC	-	-	-	-	-	0.075342	-	0.315789	-
wtH2ORep2	G	13042	A	NONS	UL5	L674F	-	-	-	0.213701	0.455986	0.819259	0.969974
wtH2ORep2	G	13780	A	NONS	UL5	L428F	-	-	-	0.177402	0.227496	0.149485	0.06375
wtH2ORep2	C	20504	G	NONC	-	-	-	0.112821	-	-	-	-	-
wtH2ORep2	T	20522	G	NONC	-	-	-	0.125904	-	0.053364	-	-	0.106443
wtH2ORep2	A	34985	C	NONC	-	-	-	0.083062	-	-	-	-	-
wtH2ORep2	G	43555	T	SYN	UL21	-	0.470782	0.573924	0.563882	0.538505	0.499006	0.531109	0.508017
wtH2ORep2	G	45385	T	NONS	UL22	N305K	-	-	0.052874	0.059524	-	-	-
wtH2ORep2	T	46399	G	NONC	-	-	-	0.054618	-	-	-	-	-
wtH2ORep2	G	47098	T	NONS	UL23	L208I	-	-	-	0.058323	-	-	-
wtH2ORep2	G	47442	A	NONS	UL23	A93V	-	-	-	0.28491	0.518375	0.546341	0.721973
wtH2ORep2	A	52369	C	NONS	UL26.5	Q242P	-	0.057778	-	-	-	-	-
wtH2ORep2	C	62072	G	NONC	-	-	-	0.292035	-	0.197802	-	0.266667	0.193939
wtH2ORep2	C	62079	A	NONC	-	-	-	-	-	-	-	-	0.142857
wtH2ORep2	A	62081	G	NONC	-	-	-	0.241509	0.109489	-	-	-	0.098361
wtH2ORep2	A	62086	G	NONC	-	-	-	0.362069	0.12987	-	-	-	-
wtH2ORep2	T	62091	G	NONC	-	-	-	0.151613	-	-	-	-	0.081197
wtH2ORep2	C	62098	G	NONC	-	-	-	0.124069	-	-	-	-	0.092937
wtH2ORep2	T	62104	G	NONC	-	-	-	0.132723	-	-	-	-	-
wtH2ORep2	G	62449	C	NONC	-	-	-	-	-	-	-	1	-
wtH2ORep2	G	65076	A	NONS	UL30	M784I	-	-	-	-	0.056881	0.146379	0.398058
wtH2ORep2	T	71621	C	SYN	UL36	-	-	-	-	-	-	-	0.571429
wtH2ORep2	C	71888	G	SYN	UL36	-	0.050725	-	-	-	-	-	-
wtH2ORep2	T	79307	G	SYN	UL36	-	-	0.050086	-	-	-	-	-
wtH2ORep2	T	79325	G	SYN	UL36	-	-	0.05836	-	-	-	-	-
wtH2ORep2	G	80547	C	NONC	-	-	-	-	-	0.109524	-	-	-
wtH2ORep2	G	82630	T	SYN	UL37	-	-	-	-	-	0.102767	0.076923	0.092257
wtH2ORep2	G	85857	A	NONC	-	-	-	-	-	0.079498	0.334426	0.275949	0.27395
wtH2ORep2	A	90908	G	NONC	-	-	-	-	-	0.100509	-	0.055363	-
wtH2ORep2	C	92231	T	NONS	UL41	R101H	-	-	-	-	0.123435	0.081761	-
wtH2ORep2	G	92232	A	NONS	UL41	R101C	-	-	-	0.086354	0.566607	0.693651	0.690883
wtH2ORep2	G	92291	A	NONS	UL41	T81I	-	-	-	-	-	-	0.207037
wtH2ORep2	C	92480	T	NONS	UL41	R18H	-	0.699904	0.901031	0.401274	0.845401	0.895137	0.966127
wtH2ORep2	T	92803	G	NONC	-	-	-	-	-	-	-	-	0.051282
wtH2ORep2	G	96637	T	NONS	UL44	R143L	-	-	0.375385	1	0.997976	1	1
wtH2ORep2	C	104961	A	NONS	UL48	V5F	-	-	-	0.070732	-	-	-
wtH2ORep2	G	108981	A	NONS	UL52	A13T	-	-	0.053232	0.099897	0.07722	0.052453	-
wtH2ORep2	C	109831	T	NONS	UL52	A296V	-	-	-	-	0.067834	-	-
wtH2ORep2	T	123978	C	NONC	-	-	1	0.995957	0.997561	1	0.997836	0.997921	0.998498
wtH2ORep2	G	126475	A	NONC	-	-	0.835052	0.743056	0.770642	0.738806	0.77193	0.808219	0.804167
wtH2ORep2	G	126491	A	NONC	-	-	-	-	-	0.869565	0.964286	0.947368	0.872727
wtH2ORep2	G	126507	A	NONC	-	-	-	-	0.926829	0.922222	0.923077	-	0.961039
wtH2ORep2	G	126523	A	NONC	-	-	1	-	0.915254	0.936306	0.921053	0.953488	0.951807
wtH2ORep2	G	126539	A	NONC	-	-	0.982759	0.840909	0.946237	0.981132	0.987179	0.988764	0.965812
wtH2ORep2	G	126555	A	NONC	-	-	1	0.915888	1	0.994521	0.992248	0.987013	0.988571
wtH2ORep2	G	126571	A	NONC	-	-	1	0.965517	1	0.990698	0.985075	0.986301	0.981982
wtH2ORep2	G	127518	A	SYN	RS1	-	0.995614	0.967742	0.989247	0.996109	0.996283	0.98419	1
wtH2ORep2	G	132421	A	NONC	-	-	0.1125	0.224771	0.192982	0.130548	-	0.140097	0.204969
wtH2ORep2	C	133035	T	NONS	US1	R177C	-	-	-	0.155695	0.334677	0.593804	0.690476
wtH2ORep2	C	133089	T	NONS	US1	R195C	-	-	-	0.091954	0.27907	0.300578	0.289367
wtH2ORep2	C	133801	A	NONC	-	-	0.083969	-	-	-	0.088542	0.08	0.062096
wtH2ORep2	A	138972	G	NONS	US6	Q231R	-	-	-	-	0.066787	0.068376	0.110571
wtH2ORep2	A	140313	C	NONS	US7	T223P	-	0.054167	-	-	-	-	-
wtH2ORep2	T	141716	C	SYN	US8	-	-	0.073684	-	-	-	-	-
wtH2ORep2	C	145601	A	NONC	-	-	-	-	-	0.755556	-	0.631579	-
wtH2ORep2	C	150466	T	SYN	RS1	-	0.995968	0.951456	0.995238	0.996344	0.992063	0.996795	1
wtH2ORep2	C	151413	T	NONC	-	-	0.980392	0.971154	0.993056	0.989899	0.983333	0.995763	0.991667
wtH2ORep2	C	151429	T	NONC	-	-	0.965753	0.918367	0.983333	0.993939	0.992248	0.993671	0.985075
wtH2ORep2	C	151445	T	NONC	-	-	1	0.843373	0.939024	0.991453	1	1	0.975
wtH2ORep2	C	151461	T	NONC	-	-	0.972973	-	0.892857	0.968992	1	1	0.981982
wtH2ORep2	C	151477	T	NONC	-	-	-	-	-	0.945652	-	-	0.929293
wtH2ORep2	C	151493	T	NONC	-	-	0.974359	-	-	0.834532	0.947368	-	0.88
wtH2ORep2	C	151509	T	NONC	-	-	0.826531	0.764368	-	0.72242	0.840426	0.808824	0.766784
wtH2ORep3	A	2220	G	NONC	-	-	0.997849	0.998588	1	0.99446	1	0.997812	1
wtH2ORep3	G	8961	T	NONC	-	-	-	-	-	-	0.24359	-	-
wtH2ORep3	C	11067	A	NONS	UL3	A59D	-	-	-	0.137255	-	-	-
wtH2ORep3	G	11748	A	NONC	-	-	-	-	-	0.15	-	-	-
wtH2ORep3	C	13078	T	NONS	UL5	V662I	-	-	0.216643	0.345622	0.537109	0.906015	1
wtH2ORep3	A	16698	G	NONS	UL6	N547D	-	-	0.118785	0.06599	-	-	-
wtH2ORep3	T	20522	G	NONC	-	-	-	0.135802	0.089474	0.080952	-	-	-
wtH2ORep3	C	20747	T	NONS	UL9	R813H	-	-	-	-	-	0.070732	0.092511
wtH2ORep3	G	20748	A	NONS	UL9	R813C	-	-	-	-	-	0.090909	0.133188
wtH2ORep3	G	20832	A	SYN	UL9	-	-	-	0.085973	0.165468	0.162162	0.109162	0.092077
wtH2ORep3	G	24323	A	NONS	UL10	A399T	-	-	0.07607	-	-	0.055556	0.068465
wtH2ORep3	T	26647	G	SYN	UL12	-	-	-	0.079208	-	-	-	-
wtH2ORep3	A	26678	G	NONS	UL12	L44P	-	-	-	-	-	0.146789	0.152542
wtH2ORep3	A	34985	C	NONC	-	-	-	0.087329	0.125828	-	-	-	-
wtH2ORep3	G	43555	T	SYN	UL21	-	0.470782	0.601708	0.54876	0.56447	0.532751	0.493506	0.533499
wtH2ORep3	T	46399	G	NONC	-	-	-	0.055556	-	-	-	-	-
wtH2ORep3	C	47073	T	NONS	UL23	R216H	-	-	0.096931	0.053191	-	-	-
wtH2ORep3	T	47547	C	NONS	UL23	H58R	-	-	0.055777	0.072973	-	-	-
wtH2ORep3	T	52394	C	SYN	UL26.5	-	-	0.066489	-	-	-	-	-
wtH2ORep3	C	53138	T	NONS	UL27	R858H	-	-	-	0.374459	0.959811	1	1
wtH2ORep3	A	58366	C	NONC	-	-	-	-	-	-	0.101266	-	-
wtH2ORep3	C	62072	G	NONC	-	-	-	0.241379	0.259494	-	-	-	-
wtH2ORep3	A	62074	G	NONC	-	-	-	0.122581	-	-	-	-	-
wtH2ORep3	C	62079	A	NONC	-	-	-	0.192308	-	-	0.137931	-	-
wtH2ORep3	A	62081	G	NONC	-	-	-	0.212389	-	-	-	-	-
wtH2ORep3	A	62086	G	NONC	-	-	-	-	-	0.169118	-	-	-
wtH2ORep3	T	62091	G	NONC	-	-	-	-	-	0.130137	-	-	-
wtH2ORep3	T	62104	G	NONC	-	-	-	0.110276	-	-	-	-	-
wtH2ORep3	C	62178	T	NONC	-	-	-	-	-	-	-	0.052381	0.052486
wtH2ORep3	C	62841	T	SYN	UL30	-	-	-	-	-	-	0.067653	0.112565
wtH2ORep3	T	71621	C	SYN	UL36	-	-	0.6	-	-	-	-	-
wtH2ORep3	C	71888	G	SYN	UL36	-	0.050725	-	-	-	-	-	-
wtH2ORep3	T	72272	G	SYN	UL36	-	-	-	-	-	0.050926	-	-
wtH2ORep3	G	80547	C	NONC	-	-	-	-	-	-	0.103175	-	-
wtH2ORep3	G	90489	A	SYN	UL40	-	-	-	-	-	0.067442	-	-
wtH2ORep3	C	92480	T	NONS	UL41	R18H	-	0.052459	0.1571	-	-	-	-
wtH2ORep3	T	96073	A	NONC	-	-	-	-	-	-	0.084112	-	-
wtH2ORep3	G	96379	A	NONS	UL44	S57N	-	-	0.057252	-	-	-	-
wtH2ORep3	G	96457	C	NONS	UL44	S83T	-	0.076271	-	-	-	-	-
wtH2ORep3	C	96624	T	NONS	UL44	R139W	-	-	-	0.115646	0.103774	0.14604	0.119658
wtH2ORep3	G	97267	A	NONS	UL44	R353H	-	-	-	0.05641	0.23356	0.496047	0.631829
wtH2ORep3	A	105552	G	NONS	UL49	C246R	-	-	0.110764	0.319712	0.389381	0.182777	-
wtH2ORep3	G	105662	A	NONS	UL49	A209V	-	-	0.076312	-	-	-	-
wtH2ORep3	T	112329	C	NONS	UL53	I87T	-	-	0.051813	-	-	-	-
wtH2ORep3	G	113702	A	SYN	UL54	-	-	-	-	-	0.066194	0.05303	0.064444
wtH2ORep3	T	123978	C	NONC	-	-	1	0.998605	0.992509	1	1	1	0.99798
wtH2ORep3	G	126475	A	NONC	-	-	0.835052	0.733766	-	0.805085	0.805	-	0.804878
wtH2ORep3	G	126491	A	NONC	-	-	-	-	-	0.915888	0.925532	-	0.905882
wtH2ORep3	G	126507	A	NONC	-	-	-	-	-	-	-	-	0.955224
wtH2ORep3	G	126523	A	NONC	-	-	1	-	0.984375	0.949367	0.966102	-	0.973684
wtH2ORep3	G	126539	A	NONC	-	-	0.982759	-	0.939024	0.969697	0.959184	1	0.938776
wtH2ORep3	G	126555	A	NONC	-	-	1	0.856	0.944954	0.992481	1	0.991597	1
wtH2ORep3	G	126571	A	NONC	-	-	1	0.984962	0.992481	0.994444	1	0.9875	0.993197
wtH2ORep3	G	127518	A	SYN	RS1	-	0.995614	1	1	1	1	1	1
wtH2ORep3	G	132421	A	NONC	-	-	0.1125	0.236979	0.228571	0.143646	0.183007	0.12963	0.248908
wtH2ORep3	C	133801	A	NONC	-	-	0.083969	-	0.059561	0.064854	0.054348	0.083045	0.080524
wtH2ORep3	T	138429	C	NONS	US6	L50P	-	-	-	0.3361	0.885542	0.995161	0.996303
wtH2ORep3	C	143017	T	NONS	US8A	R136W	-	-	0.117825	0.395089	0.310345	0.197674	0.147436
wtH2ORep3	C	143057	T	NONS	US8A	A149V	-	-	0.202703	0.251163	0.604752	0.736568	0.791667
wtH2ORep3	C	143352	T	NONS	US9	R58*	-	-	0.056162	0.058166	-	-	-
wtH2ORep3	C	143413	A	NONS	US9	S78*	-	-	0.115772	0.342105	0.330454	0.258446	0.225166
wtH2ORep3	T	143538	C	NONC	-	-	-	-	0.059925	-	-	-	-
wtH2ORep3	C	144173	T	NONS	US10	M255I	-	-	-	-	0.144554	0.101942	0.091618
wtH2ORep3	C	150466	T	SYN	RS1	-	0.995968	0.987342	0.996255	1	1	0.995763	1
wtH2ORep3	C	151413	T	NONC	-	-	0.980392	0.99	0.992366	0.993289	1	0.99359	1
wtH2ORep3	C	151429	T	NONC	-	-	0.965753	0.927083	0.964286	0.992366	0.992754	0.981651	0.991228
wtH2ORep3	C	151445	T	NONC	-	-	1	0.903614	0.963415	0.959184	0.968085	1	0.915493
wtH2ORep3	C	151461	T	NONC	-	-	0.972973	-	0.949153	0.986667	0.969231	1	1
wtH2ORep3	C	151477	T	NONC	-	-	-	0.854839	0.906977	-	-	-	-
wtH2ORep3	C	151493	T	NONC	-	-	0.974359	0.858974	0.873016	0.912088	0.921053	-	0.863014
wtH2ORep3	C	151509	T	NONC	-	-	0.826531	-	-	0.752747	0.801075	0.897436	0.797619
YSACVRep1	A	2220	G	NONC	-	-	0.997245	0.996825	0.993026	0.996587	0.985816	0.998134	0.9967
YSACVRep1	C	10470	T	NONS	UL2	R218W	-	0.390977	0.611742	0.709484	0.744898	0.666667	0.618619
YSACVRep1	C	13078	T	NONS	UL5	V662I	-	0.429577	0.90283	0.990476	0.986559	0.979266	0.980916
YSACVRep1	C	16138	T	NONS	UL6	T360I	-	-	-	0.187418	0.21519	0.193493	0.137931
YSACVRep1	A	16249	G	NONS	UL6	Q397R	-	-	-	-	-	-	0.067308
YSACVRep1	C	20338	T	SYN	UL8	-	-	-	0.068387	0.316522	0.507987	0.665406	0.713656
YSACVRep1	T	20522	G	NONC	-	-	-	0.100358	0.089789	0.093333	-	0.095506	0.166667
YSACVRep1	G	21578	A	NONS	UL9	P536L	-	-	-	0.310827	0.611386	0.79219	0.951613
YSACVRep1	G	43555	T	SYN	UL21	-	0.507115	0.515742	0.529773	0.503571	0.600815	0.56823	0.562642
YSACVRep1	A	46957	G	NONS	UL23	W255R	-	0.389034	0.349469	0.30251	0.405099	0.294677	0.14652
YSACVRep1	T	49092	G	SYN	UL25	-	-	-	-	-	-	-	0.12381
YSACVRep1	C	51511	T	NONS	UL26	P262L	-	0.261708	0.486014	0.837241	0.832787	0.812109	0.844203
YSACVRep1	A	55879	T	NONS	UL28	S733T	-	0.408578	0.269744	0.179803	0.212885	0.148936	0.137931
YSACVRep1	A	62081	G	NONC	-	-	-	0.137615	-	-	-	-	-
YSACVRep1	T	62091	G	NONC	-	-	-	0.118519	0.100402	-	-	-	-
YSACVRep1	C	62098	G	NONC	-	-	-	-	0.1	0.099099	0.132867	-	-
YSACVRep1	T	62104	G	NONC	-	-	-	0.100503	-	0.084881	-	-	-
YSACVRep1	C	64050	T	SYN	UL30	-	-	-	-	-	0.051151	-	-
YSACVRep1	T	64393	A	NONS	UL30	Y557N	0.997253	1	0.999048	0.997685	1	1	1
YSACVRep1	A	64394	G	NONS	UL30	Y557C	0.994444	1	1	0.998841	1	1	1
YSACVRep1	T	64395	C	SYN	UL30	-	1	1	1	0.998841	0.997305	1	1
YSACVRep1	C	64880	T	NONS	UL30	A719V	-	0.276644	0.723032	0.973945	0.988858	0.998028	1
YSACVRep1	G	69736	A	SYN	UL34	-	-	-	0.15056	0.191656	0.110803	0.110357	0.116981
YSACVRep1	T	72280	G	NONS	UL36	K2697Q	-	-	-	-	0.114286	-	-
YSACVRep1	A	72284	G	SYN	UL36	-	0.072165	-	-	-	-	-	-
YSACVRep1	T	79310	G	SYN	UL36	-	-	0.059701	-	-	-	-	-
YSACVRep1	T	80537	C	NONC	-	-	-	0.323741	0.326877	0.457584	0.512397	0.696581	0.760563
YSACVRep1	G	80547	C	NONC	-	-	-	-	0.089147	-	-	-	-
YSACVRep1	C	82865	T	NONS	UL37	S375N	-	0.367089	0.364929	0.501901	0.75505	0.690671	0.702265
YSACVRep1	C	92480	T	NONS	UL41	R18H	-	0.053488	-	-	-	-	-
YSACVRep1	G	96257	A	SYN	UL44	-	-	-	0.112985	0.099415	0.054726	0.063636	0.050847
YSACVRep1	G	96668	A	SYN	UL44	-	-	-	0.112903	0.089147	0.067265	0.061995	-
YSACVRep1	C	98453	T	NONC	-	-	-	-	0.071935	0.095972	0.050505	-	-
YSACVRep1	A	99435	G	NONS	UL46	L471P	-	-	-	-	-	-	0.103586
YSACVRep1	T	100477	C	NONS	UL46	S124G	-	-	-	-	-	-	0.066092
YSACVRep1	G	103579	A	SYN	UL48	-	-	0.22561	0.111717	-	-	-	-
YSACVRep1	A	103745	G	NONS	UL48	L410P	-	-	-	-	-	0.054463	0.08042
YSACVRep1	T	105340	C	NONC	-	-	-	-	0.136786	0.138414	0.073579	-	-
YSACVRep1	C	105752	A	NONS	UL49	S179I	-	-	0.147518	0.121053	-	-	-
YSACVRep1	C	105771	T	NONS	UL49	A173T	-	-	-	-	-	0.067227	-
YSACVRep1	A	106415	C	NONC	-	-	-	0.172414	0.157895	0.06213	-	-	-
YSACVRep1	G	106811	A	NONS	UL49A	P27L	-	-	0.092457	0.50551	0.704403	0.688	0.557143
YSACVRep1	C	109310	T	SYN	UL52	-	-	0.419913	0.327184	0.083117	-	-	-
YSACVRep1	G	109453	A	NONS	UL52	S170N	-	0.395604	0.348582	0.07439	-	-	-
YSACVRep1	T	112254	C	NONS	UL53	L62S	-	-	0.122061	0.731622	0.970982	1	1
YSACVRep1	A	112529	G	NONS	UL53	K154E	-	-	-	-	0.090909	0.060241	0.053824
YSACVRep1	C	115708	T	NONS	UL55	R108W	-	-	0.068738	-	-	-	-
YSACVRep1	T	123978	C	NONC	-	-	1	0.996774	1	1	0.983713	0.995833	0.996491
YSACVRep1	G	126475	A	NONC	-	-	-	-	-	-	-	0.74	-
YSACVRep1	G	126491	A	NONC	-	-	1	-	-	0.923077	0.913043	0.901235	-
YSACVRep1	G	126507	A	NONC	-	-	-	-	0.919355	-	-	-	-
YSACVRep1	G	126523	A	NONC	-	-	-	-	0.902778	0.872727	-	0.967742	-
YSACVRep1	G	126539	A	NONC	-	-	1	-	0.915663	0.951613	-	0.96	-
YSACVRep1	G	126555	A	NONC	-	-	1	1	1	0.987805	1	0.979592	-
YSACVRep1	G	126571	A	NONC	-	-	1	1	0.981982	1	1	1	1
YSACVRep1	G	127518	A	SYN	RS1	-	0.994819	1	1	1	-	1	0.974359
YSACVRep1	G	127630	A	NONS	RS1	P1126L	-	-	-	-	-	0.843137	0.93617
YSACVRep1	G	132421	A	NONC	-	-	-	0.232558	0.201299	0.20743	0.197531	0.194539	0.241379
YSACVRep1	C	133035	T	NONS	US1	R177C	-	-	-	-	-	0.081081	0.155405
YSACVRep1	C	133801	A	NONC	-	-	0.056893	-	-	-	-	-	-
YSACVRep1	A	135521	G	NONS	US3	S147G	-	-	0.073039	-	-	-	-
YSACVRep1	A	136698	G	NONS	US4	T32A	-	0.362924	0.482379	0.313697	0.513761	0.681458	0.734545
YSACVRep1	T	138429	C	NONS	US6	L50P	-	-	-	0.07	0.4	0.748988	0.869301
YSACVRep1	A	138435	G	NONS	US6	Q52R	-	-	-	-	0.055416	0.105118	0.215385
YSACVRep1	C	138685	T	SYN	US6	-	-	0.377088	0.483186	0.464327	0.672986	0.797229	0.840849
YSACVRep1	A	138716	G	NONS	US6	N146D	-	-	0.146552	0.261229	0.145833	0.117574	0.06
YSACVRep1	A	140271	C	NONS	US7	T209P	-	-	-	-	-	-	0.113772
YSACVRep1	C	141349	T	NONS	US8	T82M	-	0.446991	0.50289	0.336088	0.491892	0.558239	0.574675
YSACVRep1	C	145109	A	NONC	-	-	-	-	-	0.302483	0.58216	0.744856	0.743276
YSACVRep1	G	145194	A	SYN	US12	-	-	0.358407	0.533784	0.302036	0.133484	0.079493	0.106132
YSACVRep1	C	150354	T	NONS	RS1	P1126L	-	-	-	-	-	0.816667	-
YSACVRep1	C	150466	T	SYN	RS1	-	0.993865	1	1	1	1	1	-
YSACVRep1	C	151413	T	NONC	-	-	0.99115	1	0.96875	0.972973	0.972222	0.989474	-
YSACVRep1	C	151429	T	NONC	-	-	0.976744	0.969697	0.967742	0.955224	1	0.952381	-
YSACVRep1	C	151445	T	NONC	-	-	0.976744	-	0.924528	0.949153	-	0.927536	-
YSACVRep1	C	151461	T	NONC	-	-	1	-	-	0.978723	-	0.940298	-
YSACVRep1	C	151477	T	NONC	-	-	-	-	-	0.9375	-	0.971014	-
YSACVRep1	C	151493	T	NONC	-	-	-	-	0.915254	0.890909	-	0.905882	-
YSACVRep1	C	151509	T	NONC	-	-	-	-	-	-	0.864407	-	-
YSACVRep2	A	2220	G	NONC	-	-	0.997245	0.997613	1	0.99661	0.9941	0.998643	1
YSACVRep2	A	11493	G	NONS	UL3	D201G	-	-	-	0.087692	-	-	-
YSACVRep2	A	11941	G	NONS	UL4	Y138H	-	-	-	-	-	-	0.063158
YSACVRep2	A	13779	C	NONS	UL5	L428R	-	-	-	-	-	0.06754	0.261738
YSACVRep2	C	17378	T	NONS	UL7	A105V	-	0.267227	0.311392	0.145349	-	-	-
YSACVRep2	C	20504	G	NONC	-	-	-	-	-	0.136752	-	0.248366	0.241791
YSACVRep2	T	20517	G	NONC	-	-	-	-	-	-	-	0.100402	0.131868
YSACVRep2	T	20522	G	NONC	-	-	-	0.123529	-	-	0.112676	0.085502	0.099174
YSACVRep2	G	20748	A	NONS	UL9	R813C	-	-	0.228487	0.592476	0.899306	0.929907	0.935939
YSACVRep2	A	21837	G	NONS	UL9	C450R	-	-	-	0.05175	-	-	-
YSACVRep2	G	22700	A	NONS	UL9	P162L	-	-	0.087156	0.0624	-	-	-
YSACVRep2	C	29155	T	SYN	UL15	-	-	0.306159	0.550265	0.702586	0.865	0.882432	0.918465
YSACVRep2	C	40594	T	NONC	-	-	-	-	-	0.139405	-	-	-
YSACVRep2	G	43555	T	SYN	UL21	-	0.507115	0.527404	0.503693	0.486864	0.448953	0.47571	0.522198
YSACVRep2	A	46106	G	NONS	UL22	F65S	-	-	-	0.063177	-	-	-
YSACVRep2	G	47062	A	NONS	UL23	R220C	-	0.123404	0.105263	0.102518	-	-	-
YSACVRep2	C	47073	T	NONS	UL23	R216H	-	0.206522	0.12766	-	-	-	0.052514
YSACVRep2	T	49092	G	SYN	UL25	-	-	-	-	-	-	-	0.055
YSACVRep2	C	50937	T	SYN	UL26	-	-	0.345733	0.524324	0.6	0.909968	0.855882	0.802198
YSACVRep2	T	52394	C	SYN	UL26.5	-	-	0.069672	-	-	-	-	-
YSACVRep2	A	53261	G	NONS	UL27	L817P	-	-	-	0.126168	0.925501	0.983494	0.998974
YSACVRep2	C	55532	T	NONS	UL27	G60D	-	0.113208	0.141264	0.073123	-	-	-
YSACVRep2	G	55822	T	SYN	UL28	-	-	-	-	0.053208	-	-	-
YSACVRep2	C	56606	T	SYN	UL28	-	-	-	-	0.085011	-	-	-
YSACVRep2	C	57281	T	SYN	UL28	-	-	-	-	0.183824	-	-	-
YSACVRep2	C	62072	G	NONC	-	-	-	0.333333	-	0.264	-	-	-
YSACVRep2	C	62079	A	NONC	-	-	-	-	-	0.156863	-	-	-
YSACVRep2	A	62086	G	NONC	-	-	-	0.286822	0.181818	-	-	0.07772	0.087591
YSACVRep2	T	62091	G	NONC	-	-	-	0.133803	-	-	-	-	-
YSACVRep2	T	62104	G	NONC	-	-	-	0.134529	-	-	-	-	-
YSACVRep2	G	62449	C	NONC	-	-	-	-	-	-	-	-	1
YSACVRep2	C	64003	T	SYN	UL30	-	-	0.319403	0.447644	0.427259	0.116959	-	-
YSACVRep2	G	64262	A	NONS	UL30	S513N	-	-	-	0.146413	0.849582	0.785714	0.600382
YSACVRep2	T	64393	A	NONS	UL30	Y557N	0.997253	1	1	0.998514	0.996644	0.996633	1
YSACVRep2	A	64394	G	NONS	UL30	Y557C	0.994444	1	1	1	1	1	1
YSACVRep2	T	64395	C	SYN	UL30	-	1	0.998392	1	1	1	0.996639	0.998654
YSACVRep2	T	65075	C	NONS	UL30	M784T	-	-	-	-	-	0.15873	0.440678
YSACVRep2	A	72284	G	SYN	UL36	-	0.072165	-	-	-	-	-	-
YSACVRep2	G	72989	A	SYN	UL36	-	-	0.168103	0.069444	-	-	-	-
YSACVRep2	G	77596	A	SYN	UL36	-	-	-	-	0.138983	0.67094	0.65	0.549192
YSACVRep2	C	79552	T	NONS	UL36	V273M	-	0.293671	0.326271	0.43722	0.247368	0.186301	0.172043
YSACVRep2	T	81119	C	NONS	UL37	Q957R	-	-	0.211679	0.221983	0.078261	0.113895	0.280537
YSACVRep2	C	81604	T	SYN	UL37	-	-	0.282306	0.351648	0.500849	0.196774	0.200632	0.195572
YSACVRep2	G	82123	A	SYN	UL37	-	-	0.325044	0.385366	0.564297	0.277978	0.270718	0.312281
YSACVRep2	A	84186	G	NONC	-	-	-	-	-	-	0.074074	0.055319	-
YSACVRep2	T	86778	C	NONS	UL39	L147P	-	-	0.056452	-	-	-	-
YSACVRep2	C	90642	T	SYN	UL40	-	-	0.3213	0.367133	0.304965	0.507752	0.467791	0.448555
YSACVRep2	G	91041	A	NONC	-	-	-	-	-	0.072407	-	-	-
YSACVRep2	G	91443	A	NONS	UL41	P364S	-	-	-	0.051724	-	-	-
YSACVRep2	G	96892	T	NONS	UL44	R228L	-	-	0.094595	0.649518	0.369697	0.632514	0.842538
YSACVRep2	G	98202	A	SYN	UL45	-	-	-	-	-	0.055385	0.07402	0.075612
YSACVRep2	C	105692	T	NONS	UL49	R199H	-	0.066667	0.167832	0.074866	-	-	-
YSACVRep2	C	106827	T	NONS	UL49A	A22T	-	-	0.13577	0.091615	0.125	0.105785	0.087948
YSACVRep2	T	107019	C	NONS	UL50	L38P	-	-	-	0.065421	0.075916	-	-
YSACVRep2	C	111512	T	SYN	UL52	-	-	-	-	-	0.053571	-	-
YSACVRep2	G	111519	A	NONS	UL52	A859T	-	-	-	0.075758	0.090909	-	-
YSACVRep2	T	112980	C	NONS	UL53	L304P	-	-	-	0.082517	0.094987	0.071096	-
YSACVRep2	A	115569	G	SYN	UL55	-	-	-	-	0.0512	0.167453	0.136309	0.206413
YSACVRep2	T	123978	C	NONC	-	-	1	1	0.99262	1	1	1	1
YSACVRep2	G	126475	A	NONC	-	-	-	-	-	-	-	0.861272	0.814159
YSACVRep2	G	126491	A	NONC	-	-	1	-	-	0.827586	-	0.96	-
YSACVRep2	G	126507	A	NONC	-	-	-	-	-	0.902778	-	0.961538	-
YSACVRep2	G	126523	A	NONC	-	-	-	-	0.93617	0.92381	1	0.976744	0.932692
YSACVRep2	G	126539	A	NONC	-	-	1	-	0.987013	0.932432	0.984615	1	0.96875
YSACVRep2	G	126555	A	NONC	-	-	1	0.923077	0.980198	0.978836	0.992063	0.9875	0.982759
YSACVRep2	G	126571	A	NONC	-	-	1	0.97619	0.983333	1	0.987805	0.985714	0.996951
YSACVRep2	G	127518	A	SYN	RS1	-	0.994819	1	1	0.995902	1	0.977887	1
YSACVRep2	G	127771	C	NONS	RS1	P1079R	-	-	-	-	0.958333	0.99422	0.996441
YSACVRep2	G	132421	A	NONC	-	-	-	0.218487	0.165563	0.152542	0.151899	-	0.162281
YSACVRep2	C	133801	A	NONC	-	-	0.056893	-	-	-	0.094118	0.091097	0.079792
YSACVRep2	C	137874	T	NONC	-	-	-	-	-	-	0.519084	0.518182	0.26327
YSACVRep2	T	138429	C	NONS	US6	L50P	-	-	0.154667	0.482233	0.972167	0.997534	0.999114
YSACVRep2	G	142810	A	NONS	US8A	A67T	-	0.123967	-	-	-	-	-
YSACVRep2	T	142838	A	NONS	US8A	L76Q	-	-	-	-	-	-	0.07631
YSACVRep2	T	143071	C	NONS	US8A	S154P	-	0.374486	0.608955	0.82626	0.967816	0.967254	0.938154
YSACVRep2	G	143131	A	NONC	-	-	-	0.205426	0.27957	0.152201	-	-	0.0506
YSACVRep2	C	144202	T	NONS	US10	A246T	-	-	0.152597	0.078042	-	-	-
YSACVRep2	T	145538	C	NONC	-	-	-	-	-	-	-	-	0.157895
YSACVRep2	C	145601	A	NONC	-	-	-	-	0.8	-	0.823529	0.704545	0.724138
YSACVRep2	C	150213	G	NONS	RS1	P1079R	-	-	-	-	0.976471	1	1
YSACVRep2	C	150466	T	SYN	RS1	-	0.993865	1	1	0.991968	1	1	0.994302
YSACVRep2	C	151413	T	NONC	-	-	0.99115	0.970149	1	1	0.978102	0.979943	0.994695
YSACVRep2	C	151429	T	NONC	-	-	0.976744	0.887097	0.967033	0.978495	1	0.964126	0.979381
YSACVRep2	C	151445	T	NONC	-	-	0.976744	0.903846	0.913043	0.945578	0.957447	1	0.980769
YSACVRep2	C	151461	T	NONC	-	-	1	-	-	0.875	-	0.982143	0.93617
YSACVRep2	C	151477	T	NONC	-	-	-	-	-	0.916667	-	0.957447	0.95935
YSACVRep2	C	151493	T	NONC	-	-	-	-	-	-	-	0.883117	0.852632
YSACVRep2	C	151509	T	NONC	-	-	-	-	-	-	0.836957	0.830409	0.817181
YSACVRep3	A	2220	G	NONC	-	-	0.997245	0.995614	0.998004	1	0.996881	0.998039	0.995572
YSACVRep3	G	9121	A	NONC	-	-	-	-	-	-	-	-	0.22807
YSACVRep3	C	11481	T	NONS	UL3	T197M	-	-	-	-	-	-	0.062654
YSACVRep3	G	11565	A	NONS	UL3	R225Q	-	-	-	-	-	-	0.084866
YSACVRep3	C	11669	T	NONC	-	-	-	0.051887	-	-	-	-	-
YSACVRep3	A	12369	G	NONC	-	-	-	-	-	0.100775	0.180337	0.316923	0.416368
YSACVRep3	C	13521	T	NONS	UL5	S514N	-	-	-	-	-	0.080692	0.068731
YSACVRep3	T	13812	G	NONS	UL5	E417A	-	-	-	-	-	0.170124	0.252682
YSACVRep3	T	14577	C	NONS	UL5	Q162R	-	-	-	-	-	-	0.062192
YSACVRep3	C	18873	T	NONS	UL8	V512M	-	-	-	0.054054	-	-	-
YSACVRep3	G	19304	A	NONS	UL8	A368V	-	-	0.069079	0.077922	-	-	-
YSACVRep3	C	20504	G	NONC	-	-	-	-	0.136364	-	-	-	-
YSACVRep3	T	20517	G	NONC	-	-	-	-	-	-	-	0.113924	-
YSACVRep3	T	20522	G	NONC	-	-	-	0.100251	0.085185	0.130435	0.07751	-	0.066493
YSACVRep3	A	22595	G	NONS	UL9	L197S	-	-	-	0.115108	0.082176	0.09817	0.136248
YSACVRep3	G	22663	A	SYN	UL9	-	-	-	-	-	0.077132	0.103503	0.104375
YSACVRep3	T	22682	C	NONS	UL9	Y168C	-	-	-	-	0.130978	0.31677	0.556733
YSACVRep3	T	26647	G	SYN	UL12	-	-	-	-	0.095238	-	-	-
YSACVRep3	T	29997	C	SYN	UL15	-	-	-	-	-	-	0.071834	0.065646
YSACVRep3	T	30207	C	NONS	UL16	S337G	-	-	0.06457	0.054545	-	0.071942	0.093912
YSACVRep3	A	31283	G	SYN	UL15	-	-	0.06422	-	-	-	-	-
YSACVRep3	G	31521	A	NONS	UL17	P633S	-	-	-	0.096774	0.110231	0.060302	0.058589
YSACVRep3	C	31794	A	NONS	UL17	A542S	-	-	0.259109	0.324074	0.283664	0.388769	0.453523
YSACVRep3	G	35776	A	SYN	UL18	-	-	-	-	0.056604	0.055944	-	-
YSACVRep3	G	35810	A	SYN	UL18	-	-	-	0.124074	-	-	-	-
YSACVRep3	T	36528	C	NONS	UL19	S1307G	-	-	0.056391	0.108108	0.100949	0.135484	0.226584
YSACVRep3	C	38897	T	NONS	UL19	R517Q	-	0.242144	-	-	-	-	-
YSACVRep3	G	39754	A	SYN	UL19	-	-	-	-	-	-	0.184588	0.14375
YSACVRep3	G	40275	A	SYN	UL19	-	-	0.198813	-	-	-	0.086667	-
YSACVRep3	G	43555	T	SYN	UL21	-	0.507115	0.534219	0.490786	0.452128	0.49611	0.455583	0.519667
YSACVRep3	C	44784	T	NONS	UL22	G506R	-	0.178571	-	-	-	-	-
YSACVRep3	T	45986	C	NONS	UL22	Q105R	-	-	0.135468	0.22973	0.293194	0.329243	0.408969
YSACVRep3	G	46612	A	NONS	UL23	R370W	-	-	-	0.052174	-	-	-
YSACVRep3	A	47571	G	NONS	UL23	L50P	-	0.220963	0.058304	-	-	-	-
YSACVRep3	A	51323	G	SYN	UL26	-	-	-	-	-	-	0.078385	0.07102
YSACVRep3	A	52343	C	SYN	UL26.5	-	-	-	-	-	-	0.0681	-
YSACVRep3	C	53138	T	NONS	UL27	R858H	-	-	-	-	-	0.203077	0.528314
YSACVRep3	T	53306	C	NONS	UL27	Q802R	-	-	-	-	-	0.063205	-
YSACVRep3	A	58366	C	NONC	-	-	-	-	-	-	-	-	0.074733
YSACVRep3	G	59684	A	SYN	UL29	-	-	0.194085	-	-	-	-	-
YSACVRep3	G	60755	A	SYN	UL29	-	-	-	-	0.06015	-	-	-
YSACVRep3	G	60857	A	SYN	UL29	-	-	-	-	-	-	0.0726	-
YSACVRep3	G	60962	A	SYN	UL29	-	-	-	-	-	0.055144	0.260664	0.185408
YSACVRep3	C	62072	G	NONC	-	-	-	0.4375	0.235849	-	-	0.168539	0.25
YSACVRep3	C	62079	A	NONC	-	-	-	0.264957	0.135338	-	-	-	-
YSACVRep3	A	62081	G	NONC	-	-	-	0.204545	0.104575	-	-	-	-
YSACVRep3	A	62086	G	NONC	-	-	-	0.342105	0.188235	-	-	-	-
YSACVRep3	T	62091	G	NONC	-	-	-	0.213415	-	-	-	0.113333	-
YSACVRep3	C	62098	G	NONC	-	-	-	-	-	-	-	0.104396	-
YSACVRep3	T	62104	G	NONC	-	-	-	0.107438	-	-	-	-	-
YSACVRep3	G	62449	C	NONC	-	-	-	-	1	-	-	-	-
YSACVRep3	T	64393	A	NONS	UL30	Y557N	0.997253	0.998547	0.99274	1	1	0.994643	0.999215
YSACVRep3	A	64394	G	NONS	UL30	Y557C	0.994444	1	0.996337	1	1	0.998192	1
YSACVRep3	T	64395	C	SYN	UL30	-	1	1	0.994565	1	0.999346	0.998198	1
YSACVRep3	C	64880	T	NONS	UL30	A719V	-	-	-	0.109091	0.111712	0.369287	0.545394
YSACVRep3	A	64904	G	NONS	UL30	Q727R	-	-	-	-	0.105985	0.387597	0.402145
YSACVRep3	A	65117	G	NONS	UL30	E798G	-	-	-	-	-	0.051887	-
YSACVRep3	C	65260	T	NONS	UL30	L846F	-	-	-	-	-	0.092975	-
YSACVRep3	C	66520	T	NONS	UL31	A260T	-	-	0.062977	-	-	-	-
YSACVRep3	T	71621	C	SYN	UL36	-	-	-	-	-	-	-	0.608696
YSACVRep3	C	71657	T	SYN	UL36	-	-	-	-	-	0.75	-	0.642857
YSACVRep3	A	72284	G	SYN	UL36	-	0.072165	-	-	-	-	-	-
YSACVRep3	A	72946	T	NONS	UL36	F2475I	-	-	-	-	-	-	0.051948
YSACVRep3	C	73081	G	NONS	UL36	G2430R	-	-	-	0.188679	-	-	-
YSACVRep3	G	74435	A	SYN	UL36	-	-	-	-	-	0.056827	-	-
YSACVRep3	G	74454	A	NONS	UL36	A1972V	-	0.195572	0.088296	-	-	-	-
YSACVRep3	G	75522	A	NONS	UL36	A1616V	-	-	-	-	-	0.11465	0.149881
YSACVRep3	A	78486	G	NONS	UL36	L628P	-	-	-	0.070175	0.223022	0.152108	0.158685
YSACVRep3	T	79325	G	SYN	UL36	-	-	0.073446	-	-	-	-	-
YSACVRep3	G	79847	A	SYN	UL36	-	-	-	-	0.076271	0.058976	0.095541	-
YSACVRep3	T	82161	C	NONS	UL37	I610V	-	0.178862	0.115315	0.07619	-	-	-
YSACVRep3	C	82375	T	SYN	UL37	-	-	-	-	0.063158	-	-	-
YSACVRep3	A	83171	G	NONS	UL37	V273A	-	-	-	-	-	0.055749	0.106881
YSACVRep3	C	86256	T	NONC	-	-	-	-	-	-	0.051389	0.203237	0.282801
YSACVRep3	T	89766	C	NONC	-	-	-	-	-	-	-	0.11499	0.23161
YSACVRep3	G	92481	A	NONS	UL41	R18C	-	-	0.063415	-	-	-	-
YSACVRep3	T	94626	C	NONC	-	-	-	0.063985	-	-	-	-	-
YSACVRep3	A	96549	G	NONS	UL44	K114E	-	-	0.203922	0.809524	0.905199	0.978799	0.989914
YSACVRep3	G	97222	A	NONS	UL44	G338D	-	-	-	-	-	0.086743	-
YSACVRep3	A	97831	G	NONC	-	-	-	-	-	-	-	-	0.056848
YSACVRep3	A	98818	G	SYN	UL46	-	-	-	-	0.181818	0.313599	0.410448	0.397881
YSACVRep3	T	101405	C	NONS	UL47	I536V	-	-	-	-	0.056877	0.127273	0.086492
YSACVRep3	C	103051	A	NONC	-	-	-	-	-	-	0.052414	0.050611	0.053623
YSACVRep3	C	104645	A	NONS	UL48	S110I	-	-	-	0.055944	-	-	-
YSACVRep3	C	104818	G	SYN	UL48	-	-	-	-	0.082353	-	-	-
YSACVRep3	C	106345	T	NONC	-	-	-	-	-	-	-	0.119863	0.113422
YSACVRep3	T	112386	C	NONS	UL53	M106T	-	-	0.117647	0.086331	0.053638	0.067839	-
YSACVRep3	T	112413	C	NONS	UL53	L115P	-	-	0.172511	0.24	0.713896	0.890909	0.88474
YSACVRep3	T	123978	C	NONC	-	-	1	0.997872	1	1	0.998724	0.99812	0.998034
YSACVRep3	G	126475	A	NONC	-	-	-	-	0.794444	0.870968	0.780952	0.8	0.768382
YSACVRep3	G	126491	A	NONC	-	-	1	-	0.921348	-	0.863118	0.945946	0.881481
YSACVRep3	G	126507	A	NONC	-	-	-	-	0.970149	-	0.905473	0.884462	0.92381
YSACVRep3	G	126523	A	NONC	-	-	-	-	0.947368	-	0.919282	0.972222	0.945205
YSACVRep3	G	126539	A	NONC	-	-	1	-	0.974684	0.970588	0.9625	0.988095	0.968198
YSACVRep3	G	126555	A	NONC	-	-	1	-	0.981308	0.976744	0.977995	0.993333	0.98263
YSACVRep3	G	126571	A	NONC	-	-	1	1	1	1	0.990584	1	0.990119
YSACVRep3	G	127518	A	SYN	RS1	-	0.994819	0.985507	1	1	1	1	1
YSACVRep3	G	132421	A	NONC	-	-	-	0.213115	0.15812	-	0.17991	0.221311	0.201705
YSACVRep3	C	133801	A	NONC	-	-	0.056893	-	0.061885	0.072993	0.077485	0.08658	-
YSACVRep3	C	134121	T	SYN	US2	-	-	-	-	-	-	-	0.050334
YSACVRep3	A	135468	G	NONS	US3	N129S	-	-	-	-	-	0.055965	-
YSACVRep3	T	136021	C	SYN	US3	-	-	-	-	0.174242	0.14089	0.083333	0.115571
YSACVRep3	T	136447	C	SYN	US3	-	-	-	-	-	0.054408	0.060565	-
YSACVRep3	A	138435	G	NONS	US6	Q52R	-	-	0.142379	0.281818	0.638642	0.711988	0.562845
YSACVRep3	A	139547	G	NONC	-	-	-	-	-	-	0.219614	0.282738	0.2747
YSACVRep3	C	139895	T	SYN	US7	-	-	-	-	-	-	0.057234	-
YSACVRep3	A	142564	G	NONS	US8	Q487R	-	-	-	-	-	0.053391	0.064195
YSACVRep3	C	144030	T	NONS	US10	C303Y	-	-	0.056497	0.08209	0.171115	0.214784	0.198036
YSACVRep3	C	145601	A	NONC	-	-	-	-	0.695652	-	0.627907	0.666667	0.675
YSACVRep3	C	145695	G	NONC	-	-	-	-	-	-	0.973684	-	-
YSACVRep3	C	150466	T	SYN	RS1	-	0.993865	0.971014	1	1	0.994302	0.98419	0.992042
YSACVRep3	C	151413	T	NONC	-	-	0.99115	1	0.982036	1	0.988119	0.994792	0.983968
YSACVRep3	C	151429	T	NONC	-	-	0.976744	-	0.97931	1	0.982368	0.985294	0.970732
YSACVRep3	C	151445	T	NONC	-	-	0.976744	-	0.970588	0.966667	0.958991	0.985714	0.957237
YSACVRep3	C	151461	T	NONC	-	-	1	-	0.985294	-	0.923445	1	0.926267
YSACVRep3	C	151477	T	NONC	-	-	-	-	-	-	0.948571	0.920319	0.94
YSACVRep3	C	151493	T	NONC	-	-	-	-	0.888889	-	0.895161	0.953488	0.881423
YSACVRep3	C	151509	T	NONC	-	-	-	-	0.77381	0.87234	0.790323	0.801653	0.781716
YSFOSRep1	A	2220	G	NONC	-	-	0.997245	0.983333	1	1	1	1	0.998741
YSFOSRep1	G	10376	A	SYN	UL2	-	-	-	-	0.092105	0.072289	-	-
YSFOSRep1	T	12889	C	NONS	UL5	N725D	-	-	-	0.057971	0.216049	0.295238	0.358323
YSFOSRep1	T	12913	C	NONS	UL5	M717V	-	0.078571	-	-	-	-	-
YSFOSRep1	G	12989	A	SYN	UL5	-	-	0.069597	0.120332	-	-	-	-
YSFOSRep1	A	13712	G	SYN	UL5	-	-	-	-	-	-	0.084746	-
YSFOSRep1	T	14692	C	NONS	UL5	I124V	-	-	-	0.057143	-	0.052632	-
YSFOSRep1	A	18134	G	NONC	-	-	-	-	-	-	-	0.09901	0.134675
YSFOSRep1	G	18981	A	SYN	UL8	-	-	-	0.103524	0.083333	0.052174	0.077586	-
YSFOSRep1	G	19480	A	SYN	UL8	-	-	-	-	-	-	0.078261	0.079526
YSFOSRep1	G	20087	A	NONS	UL8	A107V	-	-	0.065068	0.1	0.090226	0.087719	0.112936
YSFOSRep1	C	20504	G	NONC	-	-	-	-	-	-	-	-	0.158038
YSFOSRep1	T	20517	G	NONC	-	-	-	-	-	-	-	0.138462	-
YSFOSRep1	T	20522	G	NONC	-	-	-	-	-	-	-	-	0.102679
YSFOSRep1	G	20608	A	NONC	-	-	-	-	-	0.135593	0.094118	-	0.109641
YSFOSRep1	T	20664	C	NONS	UL9	M841V	-	-	0.164179	0.173913	0.252632	0.311688	0.267692
YSFOSRep1	C	20747	T	NONS	UL9	R813H	-	-	0.313364	0.557143	0.557522	0.585366	0.605
YSFOSRep1	C	21386	T	NONS	UL9	R600H	-	-	-	-	0.115942	-	-
YSFOSRep1	C	22516	T	SYN	UL9	-	-	0.089219	-	-	-	-	-
YSFOSRep1	A	23525	G	NONS	UL10	M133V	-	-	-	-	0.094488	-	0.171386
YSFOSRep1	C	24042	A	NONS	UL10	T305N	-	-	-	0.0625	0.102041	-	0.076033
YSFOSRep1	C	25480	T	SYN	UL12	-	-	-	-	-	-	-	0.080205
YSFOSRep1	C	28018	T	NONS	UL13	V136M	-	-	0.144543	0.209677	0.085714	0.134146	0.133333
YSFOSRep1	G	28322	A	NONS	UL14	T172I	-	-	0.134454	0.116883	0.185185	0.108434	0.124451
YSFOSRep1	C	28596	T	NONS	UL14	V81M	-	-	-	0.065789	-	-	-
YSFOSRep1	A	29835	T	NONS	UL15	E299V	-	-	-	-	-	0.069565	0.076259
YSFOSRep1	A	30026	C	SYN	UL15	-	-	-	-	-	-	0.113636	-
YSFOSRep1	A	30486	G	NONS	UL16	C244R	-	-	0.134066	0.173913	0.191304	0.230769	0.304762
YSFOSRep1	G	31156	A	SYN	UL16	-	-	-	0.165217	0.233333	0.150685	0.175	0.143564
YSFOSRep1	C	31255	A	SYN	UL15	-	-	-	0.055556	-	-	-	-
YSFOSRep1	A	33654	G	NONS	UL15	N377S	-	-	-	-	0.07438	0.069444	0.183459
YSFOSRep1	C	34955	T	NONC	-	-	-	-	0.188034	0.125	0.2375	0.215385	0.22381
YSFOSRep1	T	34969	C	NONC	-	-	-	0.052632	-	-	-	-	-
YSFOSRep1	A	37072	G	SYN	UL19	-	-	-	-	-	0.052632	-	-
YSFOSRep1	C	39418	T	SYN	UL19	-	-	-	-	0.052632	0.053691	-	-
YSFOSRep1	C	40747	T	NONS	UL20	V220I	-	-	-	-	0.08	-	0.061818
YSFOSRep1	G	40872	A	NONS	UL20	T178I	-	-	0.070225	-	-	-	-
YSFOSRep1	G	43555	T	SYN	UL21	-	0.507115	0.546742	0.602041	0.752941	0.965812	0.962963	0.989455
YSFOSRep1	C	43811	T	NONS	UL22	S830N	-	-	-	-	-	0.076923	-
YSFOSRep1	C	44347	T	SYN	UL22	-	-	0.059289	0.206019	0.113636	0.107595	0.097345	0.101949
YSFOSRep1	G	45298	A	SYN	UL22	-	-	-	-	-	-	0.071429	0.051237
YSFOSRep1	T	45921	G	NONS	UL22	T127P	-	-	-	-	-	-	0.085034
YSFOSRep1	G	47301	A	NONS	UL23	A140V	-	-	0.076056	-	0.050505	-	-
YSFOSRep1	A	49354	G	NONS	UL25	M209V	-	-	-	0.076923	0.109375	0.061404	0.112654
YSFOSRep1	C	51560	T	SYN	UL26	-	-	-	-	-	0.079646	-	-
YSFOSRep1	A	52039	G	NONS	UL26.5	Y132C	-	-	-	-	0.098039	0.08	0.082589
YSFOSRep1	A	52340	C	SYN	UL26.5	-	-	-	-	0.163265	-	-	-
YSFOSRep1	A	53261	G	NONS	UL27	L817P	-	0.069388	-	0.171053	0.271739	0.255814	0.397415
YSFOSRep1	C	54028	T	SYN	UL27	-	-	-	0.055427	0.12	-	0.070707	-
YSFOSRep1	C	55624	T	SYN	UL27	-	-	-	-	0.083333	-	-	-
YSFOSRep1	A	57663	G	NONS	UL28	M138T	-	-	-	-	-	0.058824	-
YSFOSRep1	G	58351	C	NONC	-	-	-	-	-	-	-	0.26087	-
YSFOSRep1	A	58566	G	NONS	UL29	L1135P	-	0.058201	-	-	-	-	-
YSFOSRep1	C	62072	G	NONC	-	-	-	0.414634	-	-	-	-	-
YSFOSRep1	A	62081	G	NONC	-	-	-	0.188679	0.098214	-	-	-	0.128049
YSFOSRep1	A	62086	G	NONC	-	-	-	-	-	-	-	-	0.196532
YSFOSRep1	T	62104	G	NONC	-	-	-	-	-	-	-	-	0.102837
YSFOSRep1	G	62803	A	NONS	UL30	A27T	-	0.116129	0.308605	0.210526	0.240506	0.184615	0.223938
YSFOSRep1	T	64393	A	NONS	UL30	Y557N	0.997253	1	0.997487	1	1	1	1
YSFOSRep1	A	64394	G	NONS	UL30	Y557C	0.994444	0.996255	1	1	1	1	1
YSFOSRep1	T	64395	C	SYN	UL30	-	1	1	1	1	0.99187	1	1
YSFOSRep1	A	64882	G	NONS	UL30	S720G	-	-	0.390244	0.431818	0.368	0.616822	0.579639
YSFOSRep1	C	65128	T	NONS	UL30	L802F	-	-	0.12381	-	-	-	-
YSFOSRep1	A	65152	C	NONS	UL30	I810L	-	0.230159	0.370787	0.536585	0.492958	0.483221	0.415808
YSFOSRep1	C	65527	T	SYN	UL30	-	-	-	-	-	-	0.051546	-
YSFOSRep1	A	65570	G	NONS	UL30	K949R	-	0.073394	-	-	-	-	-
YSFOSRep1	C	66183	T	SYN	UL30	-	-	-	0.202658	0.384615	0.340659	0.351064	0.297683
YSFOSRep1	C	66520	T	NONS	UL31	A260T	-	-	0.201946	0.283582	0.25	0.27957	0.260726
YSFOSRep1	T	72280	G	NONS	UL36	K2697Q	-	-	-	-	-	0.233333	-
YSFOSRep1	A	72284	G	SYN	UL36	-	0.072165	-	-	-	-	0.294118	-
YSFOSRep1	C	73619	A	NONS	UL36	E2250D	-	-	-	0.169014	0.054264	0.09322	0.060137
YSFOSRep1	T	74283	C	NONS	UL36	Q2029R	-	-	-	0.122222	-	0.06087	0.053633
YSFOSRep1	G	74431	A	SYN	UL36	-	-	-	-	-	0.072	0.115044	0.111901
YSFOSRep1	C	75943	T	NONS	UL36	V1476M	-	-	-	0.058824	-	-	-
YSFOSRep1	G	76800	A	NONS	UL36	A1190V	-	-	-	-	0.05	-	-
YSFOSRep1	G	76878	A	NONS	UL36	A1164V	-	-	0.054913	-	-	-	-
YSFOSRep1	C	77111	T	SYN	UL36	-	-	-	-	0.088608	-	-	-
YSFOSRep1	T	79539	C	NONS	UL36	E277G	-	-	0.065147	0.113924	0.083333	-	0.150246
YSFOSRep1	G	81081	A	NONS	UL37	P970S	-	-	-	-	-	0.076923	-
YSFOSRep1	C	81725	T	NONS	UL37	R755H	-	-	-	0.104478	-	-	-
YSFOSRep1	C	82530	T	NONS	UL37	V487I	-	-	0.103933	-	0.078431	0.075472	0.080342
YSFOSRep1	G	82717	A	SYN	UL37	-	-	0.055814	-	-	-	-	-
YSFOSRep1	G	83078	A	NONS	UL37	A304V	-	-	-	-	0.052632	0.054795	0.073801
YSFOSRep1	G	83958	A	NONS	UL37	P11S	-	-	0.25974	0.38961	0.255639	0.227273	0.220615
YSFOSRep1	C	84666	T	SYN	UL38	-	-	0.106599	-	-	-	-	-
YSFOSRep1	G	85138	A	NONS	UL38	V238I	-	0.055556	0.12069	-	-	0.055556	-
YSFOSRep1	G	85830	A	NONC	-	-	-	-	0.090278	-	0.123711	-	0.090361
YSFOSRep1	C	86977	A	SYN	UL39	-	-	-	0.102302	0.082353	0.071429	0.064815	0.111776
YSFOSRep1	C	88186	T	SYN	UL39	-	-	-	0.082927	-	-	-	-
YSFOSRep1	C	89485	T	SYN	UL39	-	-	-	0.174208	0.347826	0.359375	0.310345	0.259259
YSFOSRep1	C	90741	T	SYN	UL40	-	-	-	0.054381	-	-	-	-
YSFOSRep1	G	91437	A	NONS	UL41	L366F	-	-	0.113372	-	0.092199	-	-
YSFOSRep1	T	91683	C	NONS	UL41	S284G	-	-	0.258145	0.351852	0.425197	0.377778	0.450495
YSFOSRep1	T	96566	C	SYN	UL44	-	-	-	0.229299	0.35	0.448276	0.53125	0.452991
YSFOSRep1	G	97625	A	SYN	UL44	-	-	0.063636	-	-	-	-	-
YSFOSRep1	C	98958	T	NONS	UL46	R630Q	-	-	-	0.081081	0.064516	-	-
YSFOSRep1	C	101583	T	SYN	UL47	-	-	-	0.067935	0.065934	0.101562	0.095652	0.092979
YSFOSRep1	T	104116	C	SYN	UL48	-	-	0.078947	-	0.064935	-	0.066667	0.053908
YSFOSRep1	G	105582	T	NONS	UL49	L236I	-	-	-	-	0.137931	0.176471	0.158479
YSFOSRep1	T	105653	C	NONS	UL49	H212R	-	0.143519	0.18299	-	-	-	-
YSFOSRep1	T	106595	C	NONC	-	-	-	-	-	-	-	-	0.069038
YSFOSRep1	C	107124	T	NONS	UL50	A73V	-	-	0.096916	0.157895	0.163793	0.155844	0.204659
YSFOSRep1	T	107355	C	NONS	UL50	L150P	-	-	-	0.090909	0.086207	-	0.066434
YSFOSRep1	C	107595	T	NONS	UL50	T230I	-	0.099602	0.1875	-	-	-	-
YSFOSRep1	C	110678	A	NONS	UL52	D578E	-	0.053498	0.120482	0.093023	-	-	-
YSFOSRep1	G	110718	A	NONS	UL52	A592T	-	-	-	-	-	0.085106	-
YSFOSRep1	G	112230	T	NONS	UL53	W54L	-	0.07483	-	-	-	-	-
YSFOSRep1	T	112254	C	NONS	UL53	L62S	-	0.076923	0.145957	0.295082	0.28972	0.4	0.575597
YSFOSRep1	T	112329	C	NONS	UL53	I87T	-	-	-	-	0.059829	0.052632	-
YSFOSRep1	T	112980	C	NONS	UL53	L304P	-	-	-	0.153061	0.361538	0.510417	0.344147
YSFOSRep1	A	113366	G	NONC	-	-	-	0.105991	0.162921	-	-	-	-
YSFOSRep1	A	114022	G	NONS	UL54	K133R	-	-	0.180723	-	-	-	0.054381
YSFOSRep1	G	114809	A	SYN	UL54	-	-	0.141176	-	-	-	-	-
YSFOSRep1	T	123978	C	NONC	-	-	1	1	0.996988	1	0.990826	1	0.998726
YSFOSRep1	G	126475	A	NONC	-	-	-	-	-	-	-	-	0.687316
YSFOSRep1	G	126491	A	NONC	-	-	1	-	-	-	-	-	0.842105
YSFOSRep1	G	126507	A	NONC	-	-	-	-	-	-	-	-	0.870504
YSFOSRep1	G	126523	A	NONC	-	-	-	-	-	-	-	-	0.857143
YSFOSRep1	G	126539	A	NONC	-	-	1	-	0.931818	-	-	-	0.92228
YSFOSRep1	G	126555	A	NONC	-	-	1	-	0.966667	-	-	-	0.978166
YSFOSRep1	G	126571	A	NONC	-	-	1	-	0.957747	-	-	-	0.978992
YSFOSRep1	G	127444	A	NONS	RS1	A1188V	-	-	-	-	-	-	0.837838
YSFOSRep1	G	127518	A	SYN	RS1	-	0.994819	-	1	-	-	1	0.990991
YSFOSRep1	G	132421	A	NONC	-	-	-	0.242857	0.221053	-	0.195122	0.219178	0.215217
YSFOSRep1	A	133329	G	NONS	US1	K275E	-	0.138614	0.266019	0.238095	0.379679	0.493333	0.570669
YSFOSRep1	C	133545	T	NONS	US1	R347C	-	-	-	-	-	-	0.056936
YSFOSRep1	C	133801	A	NONC	-	-	0.056893	-	0.056701	-	-	-	-
YSFOSRep1	T	135002	G	NONC	-	-	-	-	-	-	-	0.185185	-
YSFOSRep1	A	135180	G	NONS	US3	H33R	-	-	-	-	-	-	0.078804
YSFOSRep1	A	135309	G	NONS	US3	Q76R	-	0.198113	0.321596	0.271186	0.242991	0.336207	0.415771
YSFOSRep1	C	135676	T	SYN	US3	-	-	0.059925	-	-	-	-	-
YSFOSRep1	T	137065	C	NONS	US4	L154P	-	-	-	-	-	-	0.054908
YSFOSRep1	G	138124	A	NONC	-	-	-	-	0.055696	-	-	-	-
YSFOSRep1	T	138429	C	NONS	US6	L50P	-	0.078125	0.490566	0.859375	0.948387	1	0.99148
YSFOSRep1	T	140128	C	NONS	US7	V161A	-	-	-	-	-	0.069767	-
YSFOSRep1	A	140292	C	NONS	US7	T216P	-	-	-	-	-	-	0.07619
YSFOSRep1	T	140319	C	NONS	US7	S225P	-	-	-	-	-	-	0.061905
YSFOSRep1	T	141759	C	NONS	US8	S219P	-	-	0.124542	0.125	0.141414	0.178571	0.15197
YSFOSRep1	C	142175	T	SYN	US8	-	-	-	0.08427	0.08	0.131429	0.311765	0.263506
YSFOSRep1	A	142608	G	NONS	US8	T502A	-	0.101215	0.185115	0.233333	0.050955	0.055556	-
YSFOSRep1	C	143057	T	NONS	US8A	A149V	-	-	-	-	0.065217	-	-
YSFOSRep1	T	143089	C	NONS	US8A	*160Q	-	-	0.125858	0.088235	0.309353	0.503597	0.647249
YSFOSRep1	G	143301	A	NONS	US9	A41T	-	-	-	-	0.052632	-	-
YSFOSRep1	C	143331	T	NONS	US9	Q51*	-	-	0.100642	0.147727	0.174242	0.126214	0.13278
YSFOSRep1	C	143352	T	NONS	US9	R58*	-	0.086538	-	0.063291	-	0.059406	0.064378
YSFOSRep1	C	143428	T	NONS	US9	A83V	-	-	-	-	0.054348	-	-
YSFOSRep1	G	144085	A	SYN	US10	-	-	-	-	-	0.051282	0.195652	0.149948
YSFOSRep1	G	144407	A	SYN	US10	-	-	-	-	0.061538	-	0.180556	0.19526
YSFOSRep1	A	144499	T	NONS	US10	L147M	-	-	0.251938	0.267606	0.251497	0.144828	0.150059
YSFOSRep1	G	144925	A	NONS	US11	A55V	-	-	-	-	0.054645	0.165975	0.19873
YSFOSRep1	G	145481	A	NONC	-	-	-	-	-	-	-	0.076923	-
YSFOSRep1	C	145601	A	NONC	-	-	-	-	0.692308	-	-	-	-
YSFOSRep1	C	150466	T	SYN	RS1	-	0.993865	-	1	-	-	1	0.990291
YSFOSRep1	C	150540	T	NONS	RS1	A1188V	-	-	-	-	-	-	0.794118
YSFOSRep1	C	151413	T	NONC	-	-	0.99115	-	1	-	-	-	0.977012
YSFOSRep1	C	151429	T	NONC	-	-	0.976744	-	0.963415	-	-	-	0.972222
YSFOSRep1	C	151445	T	NONC	-	-	0.976744	-	0.963636	-	-	-	0.88785
YSFOSRep1	C	151461	T	NONC	-	-	1	-	-	-	-	-	0.864198
YSFOSRep1	C	151477	T	NONC	-	-	-	-	-	-	-	-	0.909722
YSFOSRep1	C	151493	T	NONC	-	-	-	-	0.87931	-	-	-	0.848485
YSFOSRep1	C	151509	T	NONC	-	-	-	-	-	-	-	-	0.715134
YSFOSRep2	A	2220	G	NONC	-	-	0.997245	0.990991	1	1	0.99914	1	0.999153
YSFOSRep2	G	9889	A	NONS	UL2	R24H	-	-	0.236794	0.163599	0.138765	0.125828	-
YSFOSRep2	G	11657	A	NONC	-	-	-	-	0.334835	0.17782	0.078853	-	-
YSFOSRep2	C	12026	T	SYN	UL4	-	-	-	-	-	0.059603	0.123596	0.09572
YSFOSRep2	A	15739	G	NONS	UL6	Y227C	-	-	-	0.06619	-	-	-
YSFOSRep2	G	16727	A	SYN	UL6	-	-	-	0.219061	0.159011	0.085125	0.063725	0.102542
YSFOSRep2	C	17153	T	NONS	UL7	A30V	-	-	0.183453	0.153086	0.170213	0.2	0.193431
YSFOSRep2	A	18044	G	NONC	-	-	-	-	-	-	-	0.055901	-
YSFOSRep2	C	20504	G	NONC	-	-	-	-	-	-	0.18599	-	0.219269
YSFOSRep2	T	20522	G	NONC	-	-	-	0.105572	-	-	0.06729	-	0.072848
YSFOSRep2	G	20748	A	NONS	UL9	R813C	-	-	-	-	0.171091	0.216049	0.121976
YSFOSRep2	T	22698	C	NONS	UL9	N163D	-	-	-	-	-	0.233831	0.589078
YSFOSRep2	C	24800	T	SYN	UL11	-	-	-	-	-	-	-	0.055872
YSFOSRep2	G	28310	A	NONS	UL14	T176I	-	-	0.218009	0.20155	0.179963	0.157576	-
YSFOSRep2	T	28365	C	NONS	UL14	K158E	-	-	-	-	-	0.108696	-
YSFOSRep2	G	28507	A	SYN	UL14	-	-	-	0.19076	0.225649	0.181818	0.112821	-
YSFOSRep2	G	30403	A	SYN	UL16	-	-	-	0.207595	0.159751	0.177778	0.109195	0.122633
YSFOSRep2	A	31283	G	SYN	UL15	-	-	0.060185	-	-	-	-	-
YSFOSRep2	C	33138	T	NONS	UL17	V94M	-	-	-	0.074074	0.082412	0.076923	0.064548
YSFOSRep2	G	36273	A	NONC	-	-	-	-	0.203216	0.167331	0.181637	0.188811	0.16457
YSFOSRep2	T	37490	C	NONS	UL19	Q986R	-	-	-	-	-	-	0.101562
YSFOSRep2	G	37804	A	SYN	UL19	-	-	-	0.166922	0.148847	0.103413	0.055556	-
YSFOSRep2	C	40702	T	NONC	-	-	-	-	-	0.103333	0.142114	0.090909	0.306159
YSFOSRep2	A	41907	G	NONC	-	-	-	-	0.196379	0.21118	0.293403	0.251121	0.333982
YSFOSRep2	G	43555	T	SYN	UL21	-	0.507115	0.577859	0.547093	0.734513	0.936642	0.9799	0.994872
YSFOSRep2	A	43731	G	NONC	-	-	-	-	-	-	-	0.051672	0.205353
YSFOSRep2	G	43869	A	SYN	UL22	-	-	-	-	0.092338	0.068288	-	-
YSFOSRep2	G	44729	A	NONS	UL22	A524V	-	-	0.221269	0.253061	0.25762	0.206452	0.073146
YSFOSRep2	T	46399	G	NONC	-	-	-	0.085938	-	-	-	-	-
YSFOSRep2	G	47120	A	SYN	UL23	-	-	-	0.41652	0.267898	0.270051	0.276836	0.067061
YSFOSRep2	T	49092	G	SYN	UL25	-	-	0.11036	-	-	-	-	-
YSFOSRep2	G	50756	A	NONS	UL26	M10I	-	0.134897	-	-	-	-	-
YSFOSRep2	C	51511	T	NONS	UL26	P262L	-	0.426273	0.177814	0.170732	0.167368	0.102564	-
YSFOSRep2	G	51686	A	SYN	UL26.5	-	-	-	0.276667	0.22973	0.14951	-	-
YSFOSRep2	A	52964	G	NONC	-	-	-	-	-	0.109677	0.171785	0.535135	0.892708
YSFOSRep2	C	53138	T	NONS	UL27	R858H	-	-	-	0.108456	0.146764	0.513967	0.872708
YSFOSRep2	G	53426	A	NONS	UL27	S762L	-	-	-	0.070248	0.158491	0.435294	0.796146
YSFOSRep2	C	57908	T	SYN	UL28	-	-	-	-	0.062157	0.056711	0.109827	0.06114
YSFOSRep2	A	62074	G	NONC	-	-	-	-	0.069231	-	-	-	-
YSFOSRep2	C	62079	A	NONC	-	-	-	0.189655	-	0.173554	-	-	-
YSFOSRep2	A	62081	G	NONC	-	-	-	0.190141	-	-	-	-	-
YSFOSRep2	A	62086	G	NONC	-	-	-	0.355828	0.11165	0.1625	0.096667	-	-
YSFOSRep2	T	62091	G	NONC	-	-	-	0.22807	-	0.118644	-	-	-
YSFOSRep2	C	62098	G	NONC	-	-	-	0.144105	-	0.08	-	-	-
YSFOSRep2	T	62104	G	NONC	-	-	-	0.141176	-	-	-	-	-
YSFOSRep2	G	62449	C	NONC	-	-	-	-	-	-	-	-	1
YSFOSRep2	A	64265	G	NONS	UL30	K514R	-	-	0.240909	0.210526	0.141726	-	-
YSFOSRep2	T	64393	A	NONS	UL30	Y557N	0.997253	0.99723	0.996711	0.998092	0.996117	0.982143	1
YSFOSRep2	A	64394	G	NONS	UL30	Y557C	0.994444	0.995839	0.996667	1	1	0.987952	1
YSFOSRep2	T	64395	C	SYN	UL30	-	1	0.997249	0.995	1	0.998056	0.988235	0.998821
YSFOSRep2	C	64880	T	NONS	UL30	A719V	-	0.523888	0.676704	0.744048	0.845767	0.895288	0.988201
YSFOSRep2	C	65315	T	NONS	UL30	A864V	-	0.142355	-	-	-	-	-
YSFOSRep2	C	71460	T	NONS	UL36	R2970H	-	-	-	0.06129	0.050651	0.083916	-
YSFOSRep2	T	72161	C	SYN	UL36	-	-	-	-	-	-	0.059259	-
YSFOSRep2	A	72284	G	SYN	UL36	-	0.072165	-	-	-	-	-	-
YSFOSRep2	C	72465	G	NONS	UL36	R2635P	-	0.121212	-	-	-	-	-
YSFOSRep2	C	73640	T	NONS	UL36	M2243I	-	-	-	-	0.052573	0.085859	0.175956
YSFOSRep2	T	76008	C	NONS	UL36	Q1454R	-	-	0.46594	0.348515	0.39545	0.411765	0.678022
YSFOSRep2	C	76096	T	NONS	UL36	A1425T	-	-	-	-	-	0.059259	-
YSFOSRep2	A	77399	G	SYN	UL36	-	-	-	0.213768	0.361371	0.310214	0.176471	0.625526
YSFOSRep2	C	79062	T	NONS	UL36	G436D	-	-	0.190698	0.268156	0.222812	0.170886	0.389169
YSFOSRep2	G	84682	A	NONS	UL38	A86T	-	-	0.42031	0.268687	0.288605	0.110345	-
YSFOSRep2	C	85244	T	NONS	UL38	A273V	-	-	-	-	-	0.158879	0.148198
YSFOSRep2	G	87379	A	SYN	UL39	-	-	-	-	0.061983	-	-	-
YSFOSRep2	G	88800	T	NONS	UL39	R821M	-	0.062405	0.053571	0.078098	0.067405	0.147368	0.055505
YSFOSRep2	C	90537	T	SYN	UL40	-	-	-	-	-	-	0.114286	-
YSFOSRep2	C	92480	T	NONS	UL41	R18H	-	0.40625	0.07764	-	-	-	-
YSFOSRep2	G	93416	A	NONS	UL42	V137I	-	0.229904	-	-	-	-	-
YSFOSRep2	G	95310	A	SYN	UL43	-	-	-	-	0.055	0.053191	0.205607	0.193767
YSFOSRep2	A	95642	G	NONS	UL43	Q316R	-	-	-	-	0.059155	0.12069	0.609553
YSFOSRep2	G	96661	A	NONS	UL44	R151H	-	-	-	-	0.071283	0.188976	0.634989
YSFOSRep2	G	97032	A	NONS	UL44	A275T	-	-	0.22521	0.224242	0.283938	0.188235	0.073413
YSFOSRep2	A	99108	C	NONS	UL46	L580R	-	-	0.429043	0.230068	0.226177	0.184615	0.056283
YSFOSRep2	G	99359	A	SYN	UL46	-	-	-	-	-	0.087146	0.111111	0.144231
YSFOSRep2	C	99370	G	NONS	UL46	G493R	-	-	-	0.052308	0.062802	0.118421	0.140816
YSFOSRep2	T	99372	A	NONS	UL46	D492V	-	-	-	-	0.063107	0.106667	0.12449
YSFOSRep2	C	99374	G	SYN	UL46	-	-	-	-	-	0.06089	0.113924	0.122244
YSFOSRep2	G	102828	A	SYN	UL47	-	-	-	0.422794	0.25266	0.22561	0.157143	0.072386
YSFOSRep2	C	102886	T	NONS	UL47	R42H	-	-	0.246774	0.367442	0.290252	0.16129	0.094681
YSFOSRep2	G	103579	A	SYN	UL48	-	-	0.40813	0.100543	0.133087	0.09253	-	0.064338
YSFOSRep2	G	105770	A	NONS	UL49	A173V	-	-	-	-	-	0.055046	-
YSFOSRep2	C	106269	T	NONS	UL49	V7M	-	-	0.264297	0.349794	0.270341	0.111842	0.054422
YSFOSRep2	A	106415	C	NONC	-	-	-	0.423077	0.148415	0.108527	0.107796	0.071942	-
YSFOSRep2	C	107448	T	NONS	UL50	A181V	-	-	-	0.106339	0.056497	0.095238	0.359833
YSFOSRep2	G	109830	A	NONS	UL52	A296T	-	-	-	-	-	0.084967	0.378074
YSFOSRep2	C	112188	T	NONS	UL53	A40V	-	-	0.3184	0.54025	0.715966	0.477528	0.113158
YSFOSRep2	T	112254	C	NONS	UL53	L62S	-	-	-	0.115385	0.178235	0.27381	0.219224
YSFOSRep2	G	112797	A	NONS	UL53	C243Y	-	-	0.426667	0.103806	-	-	-
YSFOSRep2	C	113971	T	NONS	UL54	S116F	-	-	0.305155	0.511962	0.578947	0.387597	0.168433
YSFOSRep2	G	114302	A	SYN	UL54	-	-	-	-	-	-	-	0.114504
YSFOSRep2	C	115621	T	SYN	UL55	-	-	-	0.312804	0.439604	0.534884	0.4	0.18928
YSFOSRep2	T	123978	C	NONC	-	-	1	0.997312	0.998299	0.997868	0.997389	1	1
YSFOSRep2	G	126475	A	NONC	-	-	-	-	0.813333	-	0.782805	-	0.810976
YSFOSRep2	G	126491	A	NONC	-	-	1	-	-	-	0.88601	-	0.907692
YSFOSRep2	G	126507	A	NONC	-	-	-	-	0.953488	0.892857	0.945312	-	-
YSFOSRep2	G	126523	A	NONC	-	-	-	-	0.962025	0.898551	0.942857	-	0.974194
YSFOSRep2	G	126539	A	NONC	-	-	1	-	0.977099	0.958763	0.969231	1	0.967871
YSFOSRep2	G	126555	A	NONC	-	-	1	-	0.989418	0.993506	0.98893	1	0.98939
YSFOSRep2	G	126571	A	NONC	-	-	1	1	0.995726	1	0.990964	1	0.997917
YSFOSRep2	G	127518	A	SYN	RS1	-	0.994819	0.984127	0.993243	0.993311	1	1	0.995595
YSFOSRep2	G	132421	A	NONC	-	-	-	0.246753	0.201365	0.194444	0.210407	-	0.141119
YSFOSRep2	G	132721	A	NONS	US1	R72H	-	-	-	-	0.060965	0.14346	-
YSFOSRep2	C	133432	T	NONS	US1	T309I	-	0.060032	-	-	-	0.074627	0.054198
YSFOSRep2	C	133801	A	NONC	-	-	0.056893	-	-	-	-	0.070248	0.079436
YSFOSRep2	C	137788	T	NONS	US5	A66V	-	-	-	-	0.1125	0.2	0.093418
YSFOSRep2	T	137873	C	NONC	-	-	-	0.091566	-	0.145669	-	-	0.234127
YSFOSRep2	T	138429	C	NONS	US6	L50P	-	-	-	-	0.204918	0.28629	0.328873
YSFOSRep2	G	138908	A	NONS	US6	A210T	-	0.113636	-	-	-	-	-
YSFOSRep2	G	140210	A	SYN	US7	-	-	-	-	-	-	-	0.071138
YSFOSRep2	T	140387	C	SYN	US7	-	-	0.079646	-	-	-	-	-
YSFOSRep2	T	143089	C	NONS	US8A	*160Q	-	-	0.269129	0.342949	0.318895	0.395556	0.379419
YSFOSRep2	G	143131	A	NONC	-	-	-	0.072289	0.587533	0.491629	0.588995	0.456067	0.329287
YSFOSRep2	C	143331	T	NONS	US9	Q51*	-	-	-	-	-	0.084507	0.081617
YSFOSRep2	T	143937	G	NONC	-	-	-	-	-	-	-	0.083019	-
YSFOSRep2	C	144127	T	NONS	US10	A271T	-	-	0.238961	0.237037	0.255282	0.283088	0.252722
YSFOSRep2	A	144780	G	SYN	US11	-	-	-	0.223433	0.26149	0.306845	0.390244	0.307514
YSFOSRep2	C	145496	T	NONC	-	-	-	-	0.175856	0.086624	0.058625	-	-
YSFOSRep2	C	145601	A	NONC	-	-	-	-	-	-	0.714286	-	0.724138
YSFOSRep2	C	145695	G	NONC	-	-	-	-	-	-	1	-	-
YSFOSRep2	C	150466	T	SYN	RS1	-	0.993865	1	1	0.996047	1	1	1
YSFOSRep2	C	151413	T	NONC	-	-	0.99115	0.977273	0.995935	0.994565	1	1	0.991361
YSFOSRep2	C	151429	T	NONC	-	-	0.976744	1	1	0.987342	0.996109	1	0.975535
YSFOSRep2	C	151445	T	NONC	-	-	0.976744	-	0.962963	0.96063	0.94152	1	0.96875
YSFOSRep2	C	151461	T	NONC	-	-	1	-	0.968421	0.9	0.943548	-	0.978102
YSFOSRep2	C	151477	T	NONC	-	-	-	-	0.915493	0.943396	0.956204	-	-
YSFOSRep2	C	151493	T	NONC	-	-	-	-	0.842105	-	0.918478	-	0.890625
YSFOSRep2	C	151509	T	NONC	-	-	-	0.826087	0.729412	-	0.811005	-	0.803607
YSFOSRep3	A	2220	G	NONC	-	-	0.997245	1	0.997768	0.99841	0.993506	1	1
YSFOSRep3	A	8306	G	NONC	-	-	-	-	-	-	-	-	0.774336
YSFOSRep3	T	9639	C	NONS	UL1	L123S	-	0.09761	0.177528	0.103976	0.114019	0.105	0.107667
YSFOSRep3	C	11168	T	NONS	UL3	P93S	-	0.217699	0.316484	0.539095	0.368317	0.459459	0.460865
YSFOSRep3	C	11909	T	SYN	UL4	-	-	-	-	-	-	0.05985	-
YSFOSRep3	C	12679	T	NONS	UL5	A795T	-	-	-	0.096629	0.116814	0.112033	0.151435
YSFOSRep3	A	15130	G	NONS	UL6	E24G	-	0.099593	0.052402	-	-	-	-
YSFOSRep3	G	15321	A	NONS	UL6	A88T	-	-	-	-	-	0.06068	-
YSFOSRep3	C	16319	T	SYN	UL6	-	-	-	-	-	0.078189	-	0.07581
YSFOSRep3	G	17115	A	SYN	UL7	-	-	0.082852	-	-	-	-	-
YSFOSRep3	G	20150	A	NONS	UL8	A86V	-	-	0.207207	0.059727	-	0.054167	-
YSFOSRep3	C	20504	G	NONC	-	-	-	0.148026	-	-	-	-	-
YSFOSRep3	T	20517	G	NONC	-	-	-	-	-	0.092697	-	-	-
YSFOSRep3	T	20522	G	NONC	-	-	-	0.117647	0.112821	-	0.079245	-	0.084763
YSFOSRep3	T	21997	C	SYN	UL9	-	-	-	0.148492	0.545925	0.711198	0.809917	0.893178
YSFOSRep3	T	22769	C	NONS	UL9	N139S	-	-	0.126728	0.591105	0.75502	0.837004	0.900222
YSFOSRep3	C	24042	T	NONS	UL10	T305I	-	-	0.159269	0.545326	0.642222	0.771429	0.818792
YSFOSRep3	A	24134	G	NONS	UL10	M336V	-	0.11583	-	-	-	-	-
YSFOSRep3	A	24190	T	NONS	UL10	K354N	-	-	0.16	0.108144	0.053933	0.05314	-
YSFOSRep3	C	26374	T	SYN	UL12	-	-	0.096618	-	-	-	-	-
YSFOSRep3	C	26545	T	SYN	UL12	-	-	0.111554	-	-	-	-	-
YSFOSRep3	C	28261	T	SYN	UL14	-	-	-	0.139241	0.078374	0.059322	-	0.062248
YSFOSRep3	A	30056	G	SYN	UL15	-	-	-	0.152778	0.564924	0.747228	0.686747	0.683142
YSFOSRep3	T	30783	G	NONS	UL16	T145P	-	0.066253	-	-	-	-	-
YSFOSRep3	C	30993	T	NONS	UL16	E75K	-	0.109533	0.098315	-	-	-	-
YSFOSRep3	C	31564	T	SYN	UL17	-	-	-	-	-	-	-	0.062639
YSFOSRep3	T	31833	C	NONS	UL17	I529V	-	-	0.130435	0.507343	0.47479	0.475728	0.492033
YSFOSRep3	G	32349	A	SYN	UL17	-	-	0.08	-	-	-	-	-
YSFOSRep3	C	32412	T	NONS	UL17	G336R	-	-	-	-	-	-	0.070903
YSFOSRep3	G	34191	A	NONS	UL15	R556H	-	0.067194	-	-	-	-	-
YSFOSRep3	G	34820	A	NONC	-	-	-	-	-	-	-	-	0.075286
YSFOSRep3	A	35097	G	NONS	UL18	L291P	-	0.067847	-	-	-	-	-
YSFOSRep3	C	35240	T	NONS	UL18	M243I	-	0.092975	0.251196	0.600533	0.526077	0.427419	0.331871
YSFOSRep3	G	35965	A	SYN	UL18	-	-	-	0.136951	0.556402	0.498818	0.379581	0.280702
YSFOSRep3	C	36294	T	NONC	-	-	-	0.072835	-	-	-	-	-
YSFOSRep3	C	37004	T	NONS	UL19	R1148Q	-	-	0.185393	0.470504	0.266979	0.12069	-
YSFOSRep3	C	37736	T	NONS	UL19	R904H	-	-	0.171429	0.105812	0.061475	0.104478	-
YSFOSRep3	G	38972	A	NONS	UL19	A492V	-	0.080501	-	-	-	-	-
YSFOSRep3	G	39441	A	SYN	UL19	-	-	0.054206	0.052009	-	-	-	-
YSFOSRep3	C	39871	T	SYN	UL19	-	-	0.085868	-	-	-	-	-
YSFOSRep3	G	40824	A	NONS	UL20	A194V	-	0.064815	0.062315	-	-	0.062016	-
YSFOSRep3	A	41806	G	NONC	-	-	-	-	0.253133	0.162518	0.168776	0.207084	0.215438
YSFOSRep3	G	43555	T	SYN	UL21	-	0.507115	0.568944	0.606103	0.620239	0.868468	0.983827	0.997247
YSFOSRep3	G	43771	A	NONC	-	-	-	0.067452	-	-	-	-	-
YSFOSRep3	G	43869	A	SYN	UL22	-	-	0.08744	-	-	-	-	-
YSFOSRep3	G	44772	A	SYN	UL22	-	-	-	0.200542	0.189836	0.186916	0.200535	0.158867
YSFOSRep3	G	44776	A	SYN	UL22	-	-	0.074219	-	-	-	-	-
YSFOSRep3	T	44983	A	SYN	UL22	-	-	0.056497	-	-	0.052632	-	-
YSFOSRep3	C	45544	T	SYN	UL22	-	-	0.095344	0.111413	-	-	-	-
YSFOSRep3	G	45984	A	SYN	UL22	-	-	-	0.149837	0.101365	0.132275	0.168224	0.109363
YSFOSRep3	T	46399	G	NONC	-	-	-	0.059701	-	-	-	-	-
YSFOSRep3	G	47003	A	SYN	UL23	-	-	0.071739	-	0.053651	-	-	-
YSFOSRep3	C	47050	T	NONS	UL23	G224S	-	-	-	-	-	-	0.054965
YSFOSRep3	C	47055	T	NONS	UL23	R222H	-	0.06	0.226221	0.228277	0.221987	0.308311	0.368546
YSFOSRep3	G	47062	A	NONS	UL23	R220C	-	0.090703	0.216285	0.574964	0.62851	0.63591	0.589698
YSFOSRep3	G	47329	A	NONS	UL23	P131S	-	0.083151	-	-	-	-	-
YSFOSRep3	G	49577	A	NONS	UL25	G283D	-	-	0.072973	0.53775	0.539568	0.415385	0.265403
YSFOSRep3	G	49792	A	NONS	UL25	A355T	-	0.178794	0.087912	-	-	-	-
YSFOSRep3	A	50703	C	NONC	-	-	-	0.081928	-	-	-	-	-
YSFOSRep3	C	53008	T	SYN	UL27	-	-	-	-	0.070504	-	-	-
YSFOSRep3	C	53091	T	NONS	UL27	A874T	-	-	-	0.052851	0.076212	-	0.055057
YSFOSRep3	A	53099	G	NONS	UL27	L871P	-	-	-	-	-	-	0.09003
YSFOSRep3	A	53261	G	NONS	UL27	L817P	-	-	-	-	-	-	0.164756
YSFOSRep3	G	56678	C	SYN	UL28	-	-	-	0.058511	-	-	-	-
YSFOSRep3	T	57447	C	NONS	UL28	Q210R	-	-	-	-	0.092308	0.123626	0.062857
YSFOSRep3	A	58366	G	NONC	-	-	-	-	-	-	-	-	0.072848
YSFOSRep3	T	58379	C	NONS	UL29	*1197W	-	0.075556	-	-	-	-	-
YSFOSRep3	G	60893	A	SYN	UL29	-	-	0.077626	0.18845	0.057003	-	-	-
YSFOSRep3	C	61166	T	SYN	UL29	-	-	0.096364	-	-	-	-	-
YSFOSRep3	C	62072	G	NONC	-	-	-	-	-	0.210526	-	-	0.194805
YSFOSRep3	C	62079	A	NONC	-	-	-	0.212766	-	-	0.14	-	-
YSFOSRep3	A	62081	G	NONC	-	-	-	0.194915	-	-	0.144144	-	-
YSFOSRep3	A	62086	G	NONC	-	-	-	0.291971	-	0.122222	0.209677	-	-
YSFOSRep3	T	62091	G	NONC	-	-	-	0.164474	-	0.086735	-	-	-
YSFOSRep3	A	62096	C	NONC	-	-	-	0.134078	-	-	-	-	-
YSFOSRep3	T	62104	G	NONC	-	-	-	0.123288	-	-	-	-	-
YSFOSRep3	G	62898	A	SYN	UL30	-	-	-	0.068702	0.060656	-	-	-
YSFOSRep3	T	64393	A	NONS	UL30	Y557N	0.997253	0.998403	0.997619	1	1	1	1
YSFOSRep3	A	64394	G	NONS	UL30	Y557C	0.994444	1	1	1	1	1	1
YSFOSRep3	T	64395	C	SYN	UL30	-	1	1	1	0.998294	0.997984	1	1
YSFOSRep3	G	64864	A	NONS	UL30	V714M	-	0.20904	0.502604	0.277254	0.236626	0.190476	0.151392
YSFOSRep3	T	65075	C	NONS	UL30	M784T	-	-	0.174941	0.537129	0.643382	0.728395	0.764579
YSFOSRep3	C	65128	T	NONS	UL30	L802F	-	0.091589	0.205514	0.144476	0.097222	0.052009	0.055361
YSFOSRep3	G	66019	A	NONS	UL30	A1099T	-	0.110329	-	-	-	-	-
YSFOSRep3	C	67662	T	SYN	UL32	-	-	-	-	0.08322	0.063559	-	0.058603
YSFOSRep3	C	70233	T	NONS	UL34	T229I	-	-	0.130319	0.488927	0.547521	0.533537	0.501752
YSFOSRep3	C	71113	T	NONS	UL36	V3086M	-	-	0.157767	0.473684	0.48503	0.548469	0.5086
YSFOSRep3	A	71804	G	SYN	UL36	-	-	-	0.095455	-	0.061905	0.074561	0.072398
YSFOSRep3	A	72284	G	SYN	UL36	-	0.072165	-	-	-	-	-	-
YSFOSRep3	C	72290	G	SYN	UL36	-	-	-	0.100559	-	-	-	-
YSFOSRep3	C	72472	T	NONS	UL36	A2633T	-	0.103093	0.192771	0.134021	-	-	0.067568
YSFOSRep3	G	72636	A	NONS	UL36	P2578L	-	0.107784	-	-	-	-	-
YSFOSRep3	A	74349	G	NONS	UL36	M2007T	-	-	0.069712	-	-	-	-
YSFOSRep3	G	74776	A	NONS	UL36	R1865W	-	0.085714	0.24924	0.144902	0.090301	0.084906	0.118761
YSFOSRep3	C	79501	T	NONS	UL36	A290T	-	0.05483	0.117264	0.05814	0.066038	0.060914	0.050091
YSFOSRep3	G	79683	A	NONS	UL36	T229M	-	0.08238	0.058172	-	-	-	-
YSFOSRep3	G	84299	A	NONC	-	-	-	0.089888	-	-	-	-	-
YSFOSRep3	T	91439	C	NONS	UL41	E365G	-	0.118908	-	-	-	-	-
YSFOSRep3	T	91856	C	NONS	UL41	D226G	-	0.081238	0.324561	0.186207	0.434164	0.36534	0.157244
YSFOSRep3	T	92384	C	NONS	UL41	Y50C	-	0.084437	0.07335	-	-	-	-
YSFOSRep3	A	94056	G	NONS	UL42	Q350R	-	0.100592	-	-	-	-	-
YSFOSRep3	C	96082	T	NONC	-	-	-	0.054825	0.271318	-	-	-	-
YSFOSRep3	G	96595	A	NONS	UL44	R129H	-	0.114833	0.320158	0.921569	0.953177	1	0.961538
YSFOSRep3	G	96661	A	NONS	UL44	R151H	-	-	0.213115	0.885149	0.94508	0.987654	0.953704
YSFOSRep3	C	96672	T	NONS	UL44	R155C	-	0.085185	0.24918	-	-	-	-
YSFOSRep3	G	97025	A	SYN	UL44	-	-	0.122538	0.077121	-	-	-	-
YSFOSRep3	G	97452	A	NONS	UL44	A415T	-	-	0.050125	-	-	-	-
YSFOSRep3	G	99424	A	NONS	UL46	R475C	-	-	0.227273	0.745645	0.86911	0.80117	0.816418
YSFOSRep3	A	106268	G	NONS	UL49	V7A	-	-	0.056818	-	-	-	-
YSFOSRep3	C	107124	T	NONS	UL50	A73V	-	0.090737	0.445916	0.848821	0.910751	0.946188	0.975973
YSFOSRep3	G	109077	A	NONS	UL52	A45T	-	0.052142	-	-	-	-	-
YSFOSRep3	G	109830	A	NONS	UL52	A296T	-	-	0.397403	0.891603	0.984683	0.993548	0.994774
YSFOSRep3	C	112136	T	NONS	UL53	L23F	-	0.050394	-	-	-	-	-
YSFOSRep3	G	113199	A	NONC	-	-	-	0.095406	-	-	-	-	-
YSFOSRep3	C	114514	T	NONS	UL54	A297V	-	0.070362	0.368421	0.846361	0.949657	0.967254	0.987179
YSFOSRep3	C	115467	T	SYN	UL55	-	-	0.098501	0.070776	-	-	-	-
YSFOSRep3	A	115489	G	NONS	UL55	I35V	-	-	0.056277	-	-	-	-
YSFOSRep3	C	115981	A	NONC	-	-	-	-	-	0.0638	0.071429	0.138015	0.065251
YSFOSRep3	C	116083	T	NONC	-	-	-	0.087102	0.059957	-	-	-	-
YSFOSRep3	G	116335	A	SYN	UL56	-	-	0.099083	0.082324	-	-	-	-
YSFOSRep3	T	117892	C	NONC	-	-	-	-	-	-	-	0.712446	0.721139
YSFOSRep3	T	123978	C	NONC	-	-	1	1	1	0.998469	0.998168	1	0.997259
YSFOSRep3	G	126475	A	NONC	-	-	-	-	0.759259	0.807143	0.760684	-	0.74141
YSFOSRep3	G	126491	A	NONC	-	-	1	-	0.851852	0.915385	0.925926	-	0.851632
YSFOSRep3	G	126507	A	NONC	-	-	-	-	0.936508	0.904255	0.925	-	0.91635
YSFOSRep3	G	126523	A	NONC	-	-	-	-	1	0.901786	0.961538	-	0.946667
YSFOSRep3	G	126539	A	NONC	-	-	1	-	0.961538	0.957831	0.927711	1	0.959135
YSFOSRep3	G	126555	A	NONC	-	-	1	-	0.992481	0.978261	0.990385	0.986486	0.976699
YSFOSRep3	G	126571	A	NONC	-	-	1	1	1	0.996622	1	0.990826	0.995122
YSFOSRep3	G	127518	A	SYN	RS1	-	0.994819	0.945946	1	1	0.987805	1	1
YSFOSRep3	G	132421	A	NONC	-	-	-	0.235955	0.226804	0.21	0.184524	-	0.23301
YSFOSRep3	G	132899	A	SYN	US1	-	-	-	0.331155	0.625164	0.296703	0.196172	0.114858
YSFOSRep3	C	133089	T	NONS	US1	R195C	-	0.078512	0.065359	0.055069	-	-	-
YSFOSRep3	C	133545	T	NONS	US1	R347C	-	0.069401	0.057692	-	-	-	-
YSFOSRep3	C	133801	A	NONC	-	-	0.056893	-	-	0.059036	0.064401	0.092243	0.051043
YSFOSRep3	G	133949	A	NONS	US2	L281F	-	0.091977	-	-	-	-	-
YSFOSRep3	G	134053	A	NONS	US2	A246V	-	-	0.361656	0.68892	0.804971	0.910973	0.925756
YSFOSRep3	T	134233	G	NONS	US2	H186P	-	0.050725	-	-	-	-	-
YSFOSRep3	A	134504	G	SYN	US2	-	-	-	0.053012	-	-	-	-
YSFOSRep3	G	135581	A	NONS	US3	E167K	-	-	0.392197	0.640547	0.808244	0.90372	0.967294
YSFOSRep3	C	136450	T	SYN	US3	-	-	-	-	0.130273	0.11925	0.08046	-
YSFOSRep3	A	137708	C	SYN	US5	-	-	-	0.067511	0.206202	0.757937	0.915	0.895349
YSFOSRep3	C	137965	A	NONC	-	-	-	-	0.055921	0.207265	0.736973	0.921053	0.897421
YSFOSRep3	A	138435	G	NONS	US6	Q52R	-	0.092764	-	-	-	-	-
YSFOSRep3	A	138435	C	NONS	US6	Q52P	-	-	0.05567	0.197403	0.780083	0.934118	0.953579
YSFOSRep3	A	138955	G	SYN	US6	-	-	0.070568	-	-	-	-	-
YSFOSRep3	G	139123	T	NONS	US6	E281D	-	-	0.1917	0.228387	0.119691	0.070845	-
YSFOSRep3	G	140115	A	NONS	US7	A157T	-	-	-	0.077128	0.117043	0.103139	0.069636
YSFOSRep3	T	140289	C	NONS	US7	S215P	-	0.096639	-	-	-	-	-
YSFOSRep3	G	141509	A	SYN	US8	-	-	0.125571	-	-	-	-	-
YSFOSRep3	G	141706	C	NONS	US8	R201P	-	-	-	-	-	0.085714	-
YSFOSRep3	G	143131	A	NONC	-	-	-	0.37963	0.888403	0.959559	0.96944	0.993506	0.999549
YSFOSRep3	G	144089	A	SYN	US10	-	-	-	0.057816	-	-	-	-
YSFOSRep3	G	144637	A	NONS	US11	S151F	-	-	-	0.055629	0.055459	-	-
YSFOSRep3	G	145096	A	NONC	-	-	-	0.113074	0.078571	-	-	-	-
YSFOSRep3	C	145342	T	NONS	US12	R26H	-	0.080279	0.100223	-	-	-	0.050088
YSFOSRep3	C	145601	A	NONC	-	-	-	-	0.857143	0.727273	-	0.857143	0.735849
YSFOSRep3	C	145695	G	NONC	-	-	-	-	-	-	-	-	1
YSFOSRep3	C	150466	T	SYN	RS1	-	0.993865	1	0.993056	1	0.989362	1	0.984479
YSFOSRep3	C	151413	T	NONC	-	-	0.99115	0.98	0.981481	0.982014	0.992424	0.991228	0.98722
YSFOSRep3	C	151429	T	NONC	-	-	0.976744	0.913043	1	0.982456	0.963964	1	0.979675
YSFOSRep3	C	151445	T	NONC	-	-	0.976744	-	0.987342	0.960265	0.962025	1	0.964497
YSFOSRep3	C	151461	T	NONC	-	-	1	-	0.932203	0.934579	0.948276	-	0.942308
YSFOSRep3	C	151477	T	NONC	-	-	-	-	0.9375	0.913043	-	-	0.925439
YSFOSRep3	C	151493	T	NONC	-	-	-	-	0.881356	0.845528	0.925926	-	0.889655
YSFOSRep3	C	151509	T	NONC	-	-	-	-	0.825758	0.78	0.793651	-	0.79702
YSGCVRep1	A	2220	G	NONC	-	-	0.997245	0.997076	1	1	1	1	0.995134
YSGCVRep1	G	9134	A	NONC	-	-	-	-	-	0.205128	-	-	-
YSGCVRep1	G	11748	A	NONC	-	-	-	-	-	0.113475	-	-	-
YSGCVRep1	C	13648	T	NONS	UL5	A472T	-	-	0.051282	0.368217	0.690909	0.809896	0.88345
YSGCVRep1	T	13728	C	NONS	UL5	Q445R	-	-	-	0.109005	0.189076	0.149215	0.151064
YSGCVRep1	A	14690	G	SYN	UL5	-	-	-	0.352273	0.473404	0.206731	0.130769	0.15565
YSGCVRep1	G	19645	A	SYN	UL8	-	-	-	-	-	-	-	0.121212
YSGCVRep1	C	20504	G	NONC	-	-	-	0.116183	-	-	-	-	-
YSGCVRep1	T	20517	G	NONC	-	-	-	-	-	0.112	-	-	-
YSGCVRep1	T	20522	G	NONC	-	-	-	-	0.083893	-	-	0.087248	-
YSGCVRep1	T	20664	C	NONS	UL9	M841V	-	-	0.200787	0.25641	0.440252	0.697674	0.706329
YSGCVRep1	C	20747	T	NONS	UL9	R813H	-	0.055085	0.252396	0.362319	0.428571	0.235294	0.29096
YSGCVRep1	T	23598	C	NONS	UL10	L157P	-	-	-	-	-	0.075067	0.269417
YSGCVRep1	C	30840	T	NONS	UL16	A126T	-	-	-	0.10828	0.119048	0.112245	0.101796
YSGCVRep1	C	31640	T	NONS	UL17	S593N	-	-	0.052209	0.169903	0.244131	0.372024	0.426605
YSGCVRep1	A	33352	T	SYN	UL17	-	-	-	0.10084	0.196078	0.106145	0.148688	0.124646
YSGCVRep1	G	34191	A	NONS	UL15	R556H	-	-	-	0.179245	0.09434	0.058824	-
YSGCVRep1	G	36493	A	SYN	UL19	-	-	-	0.189024	0.246667	0.092593	0.152778	0.060914
YSGCVRep1	A	40287	G	NONS	UL19	F54L	-	0.517598	0.354515	0.197674	0.136986	0.068323	0.053398
YSGCVRep1	C	40354	T	SYN	UL19	-	-	-	-	0.07027	-	-	-
YSGCVRep1	G	40724	C	NONC	-	-	-	-	-	-	0.25	-	-
YSGCVRep1	G	41678	A	NONC	-	-	-	-	-	-	0.056338	-	-
YSGCVRep1	C	42403	T	SYN	UL21	-	-	-	0.127341	0.168919	0.106918	0.056497	-
YSGCVRep1	G	43555	T	SYN	UL21	-	0.507115	0.570413	0.559551	0.666667	0.896341	0.988669	0.989011
YSGCVRep1	T	46782	C	NONS	UL23	D313G	-	-	-	0.132867	0.197674	0.255725	0.320099
YSGCVRep1	C	47178	T	NONS	UL23	S181N	-	0.519824	0.421525	0.309091	0.295652	0.325397	0.429091
YSGCVRep1	T	47914	C	SYN	UL24	-	-	-	-	-	0.052632	0.056338	0.067146
YSGCVRep1	C	50784	T	NONS	UL26	P20S	-	0.283286	0.283439	0.201923	0.318584	0.229592	0.153509
YSGCVRep1	A	52369	C	NONS	UL26.5	Q242P	-	-	-	0.066667	-	-	-
YSGCVRep1	A	52392	C	NONS	UL26.5	T250P	-	-	0.065	-	-	-	-
YSGCVRep1	A	53099	G	NONS	UL27	L871P	-	-	-	-	-	0.067278	0.129902
YSGCVRep1	A	53261	G	NONS	UL27	L817P	-	-	-	-	-	0.103896	0.258312
YSGCVRep1	G	54475	A	SYN	UL27	-	-	-	-	0.229814	0.217143	0.284722	0.380048
YSGCVRep1	G	54859	A	SYN	UL27	-	-	0.05814	-	-	-	-	-
YSGCVRep1	G	56678	C	SYN	UL28	-	-	-	-	-	-	0.08	-
YSGCVRep1	A	56927	G	SYN	UL28	-	-	-	-	0.287129	0.286585	0.263158	0.432515
YSGCVRep1	G	59914	A	SYN	UL29	-	-	-	-	-	0.050633	-	-
YSGCVRep1	G	62069	C	NONC	-	-	-	-	-	-	-	0.46	-
YSGCVRep1	G	62083	A	NONC	-	-	-	-	-	-	-	0.121212	0.381579
YSGCVRep1	A	62086	G	NONC	-	-	-	-	0.155963	0.190476	-	-	-
YSGCVRep1	C	62483	T	NONC	-	-	-	-	-	0.081081	-	-	-
YSGCVRep1	C	63837	T	SYN	UL30	-	-	-	0.177778	0.291667	0.117647	0.072414	-
YSGCVRep1	T	64393	A	NONS	UL30	Y557N	0.997253	0.995927	1	0.990698	1	1	1
YSGCVRep1	A	64394	G	NONS	UL30	Y557C	0.994444	1	1	1	1	1	1
YSGCVRep1	T	64395	C	SYN	UL30	-	1	1	1	1	0.993506	1	1
YSGCVRep1	T	65075	C	NONS	UL30	M784T	-	-	-	-	0.133721	0.44918	0.7375
YSGCVRep1	A	65515	G	NONS	UL30	T931A	-	-	-	0.05036	-	0.08589	0.105572
YSGCVRep1	C	66891	T	NONS	UL31	S136N	-	-	-	-	-	-	0.062802
YSGCVRep1	G	68329	A	NONS	UL32	A250V	-	-	-	-	-	0.108392	0.109422
YSGCVRep1	A	70206	G	NONS	UL34	D220G	-	-	-	0.14218	0.188034	0.212871	0.199095
YSGCVRep1	T	72272	G	SYN	UL36	-	-	-	-	0.103448	-	-	-
YSGCVRep1	A	72284	G	SYN	UL36	-	0.072165	-	-	-	-	-	-
YSGCVRep1	G	73023	A	NONS	UL36	A2449V	-	-	-	-	-	-	0.074074
YSGCVRep1	C	73081	G	NONS	UL36	G2430R	-	-	-	-	-	0.108108	-
YSGCVRep1	A	73830	G	NONS	UL36	L2180P	-	0.053678	-	-	-	-	-
YSGCVRep1	C	75497	T	SYN	UL36	-	-	-	0.263323	0.305344	0.364341	0.370492	0.350993
YSGCVRep1	A	75666	G	NONS	UL36	V1568A	-	-	-	-	-	-	0.105422
YSGCVRep1	A	78576	G	NONS	UL36	V598A	-	-	-	0.072727	0.076923	0.051064	0.120944
YSGCVRep1	C	83393	A	NONS	UL37	G199V	-	-	-	-	0.078212	0.079137	0.096096
YSGCVRep1	G	83608	A	SYN	UL37	-	-	0.33452	0.596774	0.803922	0.660377	0.628655	0.609137
YSGCVRep1	A	85692	G	SYN	UL38	-	-	-	-	0.08589	0.154762	0.09434	0.104326
YSGCVRep1	C	86720	T	NONS	UL39	R128C	-	-	-	0.056701	0.145833	0.103774	-
YSGCVRep1	A	86970	G	NONS	UL39	H211R	-	-	-	-	-	0.057034	0.058219
YSGCVRep1	A	87989	G	NONS	UL39	K551E	-	-	0.061372	0.077381	0.091398	0.127119	0.096866
YSGCVRep1	C	92480	T	NONS	UL41	R18H	-	0.342733	0.071429	-	-	-	-
YSGCVRep1	C	96891	T	NONS	UL44	R228W	-	-	0.058824	0.264516	0.695122	0.767528	0.833333
YSGCVRep1	A	96934	G	NONS	UL44	Y242C	-	-	0.115789	-	-	-	-
YSGCVRep1	A	96954	G	NONS	UL44	M249V	-	-	0.394366	0.56	0.239766	0.117284	0.116618
YSGCVRep1	C	98459	T	NONC	-	-	-	-	-	0.181347	0.104294	-	-
YSGCVRep1	A	102070	G	NONS	UL47	L314P	-	-	-	0.160714	0.458599	0.564706	0.591549
YSGCVRep1	A	103917	G	NONS	UL48	S353P	-	-	-	0.118644	0.215569	0.170139	0.194149
YSGCVRep1	A	106617	G	NONS	UL49A	*92R	-	-	0.082524	0.122093	0.198347	0.191571	0.256849
YSGCVRep1	T	107271	C	NONS	UL50	L122P	-	0.085784	-	-	-	-	-
YSGCVRep1	G	109830	A	NONS	UL52	A296T	-	-	-	0.078947	0.075758	0.085106	0.065903
YSGCVRep1	T	112142	C	NONS	UL53	W25R	-	-	0.526132	1	1	1	0.995763
YSGCVRep1	G	113204	A	NONC	-	-	-	-	0.09375	-	-	-	-
YSGCVRep1	T	113773	C	NONS	UL54	M50T	-	-	-	-	-	-	0.062361
YSGCVRep1	A	113983	G	NONS	UL54	H120R	-	-	-	-	0.080292	0.102662	0.102767
YSGCVRep1	G	114306	C	NONS	UL54	A228P	-	0.063584	-	-	-	-	-
YSGCVRep1	T	123978	C	NONC	-	-	1	0.997275	0.97973	0.993056	1	0.984663	1
YSGCVRep1	G	126475	A	NONC	-	-	-	-	0.815287	-	-	-	-
YSGCVRep1	G	126491	A	NONC	-	-	1	-	0.834783	-	-	-	-
YSGCVRep1	G	126507	A	NONC	-	-	-	-	0.841463	-	-	-	-
YSGCVRep1	G	126523	A	NONC	-	-	-	-	0.924528	-	-	1	-
YSGCVRep1	G	126539	A	NONC	-	-	1	0.944444	0.967033	1	-	0.97619	0.981818
YSGCVRep1	G	126555	A	NONC	-	-	1	1	0.974684	1	0.97619	0.987013	0.980392
YSGCVRep1	G	126571	A	NONC	-	-	1	0.982143	0.989399	0.977273	1	0.972727	0.982036
YSGCVRep1	G	127219	A	NONS	RS1	A1263V	-	-	-	-	0.928571	0.977778	0.966146
YSGCVRep1	G	127518	A	SYN	RS1	-	0.994819	-	0.989796	0.982143	1	1	0.995816
YSGCVRep1	G	132421	A	NONC	-	-	-	0.221675	0.161677	0.135135	-	0.125926	0.130233
YSGCVRep1	G	133123	A	NONS	US1	R206Q	-	-	-	-	0.265385	0.286017	0.244713
YSGCVRep1	T	133384	C	NONS	US1	L293P	-	-	0.351562	0.85034	0.869231	0.811567	0.832877
YSGCVRep1	C	133801	A	NONC	-	-	0.056893	0.060185	-	-	0.07554	0.067146	0.106858
YSGCVRep1	T	133805	C	NONC	-	-	-	-	0.0625	-	-	-	-
YSGCVRep1	A	134910	G	NONC	-	-	-	-	-	-	0.051282	-	-
YSGCVRep1	T	135002	G	NONC	-	-	-	-	-	-	-	0.082759	-
YSGCVRep1	A	139756	G	NONS	US7	D37G	-	-	0.453333	0.986842	0.991489	1	1
YSGCVRep1	G	139790	A	SYN	US7	-	-	-	0.149091	0.509804	0.480519	0.445808	0.38257
YSGCVRep1	C	142808	T	NONS	US8A	T66I	-	-	0.309677	0.236486	0.089888	0.095092	-
YSGCVRep1	G	143131	A	NONC	-	-	-	-	0.144509	0.265116	0.638298	0.685598	0.605096
YSGCVRep1	T	143140	C	NONC	-	-	-	-	0.083102	0.054299	-	-	-
YSGCVRep1	C	143225	T	SYN	US9	-	-	-	-	0.238318	0.273723	0.264591	0.305085
YSGCVRep1	T	143243	A	NONS	US9	Y21*	-	-	-	0.228571	0.264493	0.242972	0.325284
YSGCVRep1	T	144009	C	NONC	-	-	-	-	-	0.119403	0.130435	0.128898	0.106667
YSGCVRep1	C	145601	A	NONC	-	-	-	0.727273	0.625	-	-	-	0.95
YSGCVRep1	C	150466	T	SYN	RS1	-	0.993865	-	0.987603	0.985714	1	0.99495	0.991111
YSGCVRep1	C	150765	T	NONS	RS1	A1263V	-	-	-	-	0.971591	0.967742	0.96875
YSGCVRep1	C	151413	T	NONC	-	-	0.99115	0.984375	0.993631	1	1	0.973451	0.994475
YSGCVRep1	C	151429	T	NONC	-	-	0.976744	0.966667	0.977778	1	1	1	1
YSGCVRep1	C	151445	T	NONC	-	-	0.976744	0.953488	0.9	-	1	1	1
YSGCVRep1	C	151461	T	NONC	-	-	1	-	0.875	-	-	-	-
YSGCVRep1	C	151493	T	NONC	-	-	-	-	0.818182	-	-	-	-
YSGCVRep1	C	151509	T	NONC	-	-	-	-	0.800614	-	-	-	0.820225
YSGCVRep2	A	2220	G	NONC	-	-	0.997245	1	1	0.998503	0.997227	0.997802	0.999374
YSGCVRep2	T	10919	C	NONS	UL3	S10P	-	-	-	-	0.052808	0.065026	0.089389
YSGCVRep2	G	11060	A	NONS	UL3	A57T	-	-	-	0.275862	0.264579	0.369501	0.537698
YSGCVRep2	C	12820	T	NONS	UL5	A748T	-	-	0.141026	0.124183	0.059337	-	-
YSGCVRep2	C	13078	T	NONS	UL5	V662I	-	-	-	0.30984	0.602576	0.904673	0.987404
YSGCVRep2	A	15700	G	NONS	UL6	E214G	-	-	-	-	-	0.084211	0.071651
YSGCVRep2	C	17259	T	SYN	UL7	-	-	-	-	-	-	-	0.06263
YSGCVRep2	T	20522	G	NONC	-	-	-	0.140411	-	0.075529	0.101727	-	0.06
YSGCVRep2	T	22698	C	NONS	UL9	N163D	-	-	-	0.126816	0.253411	0.297834	0.483621
YSGCVRep2	G	23921	A	NONS	UL10	V265I	-	-	-	-	-	0.061538	-
YSGCVRep2	A	24417	G	NONS	UL10	Q430R	-	-	-	-	-	0.082218	0.058023
YSGCVRep2	T	26647	G	SYN	UL12	-	-	0.090361	-	-	-	-	-
YSGCVRep2	C	31768	T	SYN	UL17	-	-	-	-	-	-	-	0.050719
YSGCVRep2	C	34093	T	SYN	UL15	-	-	-	-	0.081312	0.101304	0.075404	0.057143
YSGCVRep2	A	34661	G	NONS	UL15	I713V	-	-	-	-	-	0.057947	0.107253
YSGCVRep2	A	34985	C	NONC	-	-	-	-	-	0.125506	-	-	-
YSGCVRep2	C	35185	T	NONS	UL18	V262M	-	-	-	-	-	0.070501	0.052814
YSGCVRep2	G	36949	A	SYN	UL19	-	-	0.05	0.088889	0.233687	0.206549	0.182561	0.215046
YSGCVRep2	G	38593	A	SYN	UL19	-	-	0.054924	-	0.283172	0.222628	0.223558	0.2787
YSGCVRep2	G	40688	A	NONC	-	-	-	-	-	-	-	0.094862	0.080044
YSGCVRep2	G	40724	C	NONC	-	-	-	-	0.263158	-	-	-	-
YSGCVRep2	C	41777	T	NONC	-	-	-	0.078829	0.070588	0.226343	0.203279	0.182752	0.22623
YSGCVRep2	C	42507	T	NONS	UL21	A173V	-	0.553333	0.616162	0.532746	0.605882	0.685598	0.700861
YSGCVRep2	G	43555	T	SYN	UL21	-	0.507115	0.583333	0.494186	0.475568	0.458229	0.453333	0.479881
YSGCVRep2	T	46399	G	NONC	-	-	-	0.066667	-	-	-	-	-
YSGCVRep2	G	46879	A	NONS	UL23	R281*	-	-	0.068966	-	-	-	-
YSGCVRep2	G	46939	A	NONS	UL23	Q261*	-	0.160093	-	0.09375	0.05694	0.072993	-
YSGCVRep2	T	49092	G	SYN	UL25	-	-	0.095823	-	-	-	-	-
YSGCVRep2	T	53127	C	NONS	UL27	K862E	-	-	0.064516	-	-	-	-
YSGCVRep2	C	53138	T	NONS	UL27	R858H	-	-	0.060606	-	-	-	-
YSGCVRep2	A	53261	G	NONS	UL27	L817P	-	-	-	0.072254	0.102091	0.172598	0.249332
YSGCVRep2	C	55080	T	NONS	UL27	A211T	-	0.060606	-	-	-	-	-
YSGCVRep2	T	55577	C	NONS	UL27	Q45R	-	-	-	-	-	-	0.059609
YSGCVRep2	C	55706	T	NONS	UL27	R2H	-	-	-	-	-	-	0.077315
YSGCVRep2	G	56678	C	SYN	UL28	-	-	-	0.243902	-	-	-	-
YSGCVRep2	C	62057	T	NONC	-	-	-	-	-	0.248649	0.2	0.175824	0.157434
YSGCVRep2	C	62072	G	NONC	-	-	-	-	-	0.190476	0.223529	-	0.177049
YSGCVRep2	A	62081	G	NONC	-	-	-	0.201923	-	0.08134	-	-	-
YSGCVRep2	A	62086	G	NONC	-	-	-	0.254237	-	0.157447	-	-	-
YSGCVRep2	G	62449	C	NONC	-	-	-	-	-	-	-	-	1
YSGCVRep2	C	62613	T	NONC	-	-	-	-	-	-	-	-	0.058312
YSGCVRep2	T	64393	A	NONS	UL30	Y557N	0.997253	1	1	0.996073	0.997672	0.995012	0.997664
YSGCVRep2	A	64394	G	NONS	UL30	Y557C	0.994444	1	1	0.997358	1	0.99495	0.998425
YSGCVRep2	T	64395	C	SYN	UL30	-	1	1	1	0.997358	1	0.995012	0.999221
YSGCVRep2	T	66174	C	SYN	UL30	-	-	-	-	-	-	0.087049	0.065131
YSGCVRep2	C	66839	A	NONS	UL31	E153D	-	-	-	0.310588	0.329322	0.374183	0.361604
YSGCVRep2	C	67270	T	NONS	UL31	G10S	-	-	-	-	-	-	0.057416
YSGCVRep2	T	67969	C	NONS	UL32	Q370R	-	-	-	-	-	-	0.089202
YSGCVRep2	C	68804	T	NONS	UL32	G92R	-	0.233735	0.465753	0.474747	0.501882	0.570447	0.581414
YSGCVRep2	A	69097	G	NONS	UL33	T8A	-	-	-	0.253754	0.228025	0.14442	0.164502
YSGCVRep2	G	70492	A	SYN	UL35	-	-	-	-	-	-	-	0.05361
YSGCVRep2	C	71657	T	SYN	UL36	-	-	-	-	-	-	-	0.846154
YSGCVRep2	C	71798	A	SYN	UL36	-	-	-	-	0.204482	0.178191	0.11985	0.127536
YSGCVRep2	A	72284	G	SYN	UL36	-	0.072165	-	-	-	-	-	-
YSGCVRep2	T	72772	G	NONS	UL36	T2533P	-	0.071429	-	-	-	-	-
YSGCVRep2	G	78227	A	SYN	UL36	-	-	0.079487	-	-	-	-	-
YSGCVRep2	A	79321	G	NONS	UL36	S350P	-	0.102273	-	-	-	-	-
YSGCVRep2	T	79325	G	SYN	UL36	-	-	0.078947	-	-	-	-	-
YSGCVRep2	A	83246	G	NONS	UL37	F248S	-	-	-	-	-	-	0.053778
YSGCVRep2	C	88692	T	NONS	UL39	A785V	-	0.118474	0.106061	-	-	-	-
YSGCVRep2	G	91443	A	NONS	UL41	P364S	-	-	-	0.191155	0.208423	-	-
YSGCVRep2	G	95182	A	NONS	UL43	V163I	-	-	-	0.12069	0.131191	0.08802	-
YSGCVRep2	A	95960	G	NONC	-	-	-	-	-	-	-	-	0.059377
YSGCVRep2	C	96594	T	NONS	UL44	R129C	-	-	-	0.190698	0.19115	0.289617	0.601253
YSGCVRep2	G	98136	A	SYN	UL45	-	-	0.5625	0.355932	0.172519	0.140426	0.102273	0.090719
YSGCVRep2	G	100276	T	NONS	UL46	L191M	-	0.108911	0.089888	0.25	0.155155	0.159223	0.230504
YSGCVRep2	A	101325	G	SYN	UL47	-	-	-	-	-	-	-	0.056697
YSGCVRep2	C	101496	T	SYN	UL47	-	-	0.067599	0.129032	-	-	0.051587	0.075238
YSGCVRep2	G	103594	A	SYN	UL48	-	-	-	-	-	-	-	0.055669
YSGCVRep2	G	105550	A	SYN	UL49	-	-	-	-	-	-	-	0.132101
YSGCVRep2	T	112329	C	NONS	UL53	I87T	-	-	0.18	0.698198	0.980676	0.982669	0.946136
YSGCVRep2	T	123978	C	NONC	-	-	1	0.994186	1	0.996928	0.998235	0.995575	0.998797
YSGCVRep2	G	126475	A	NONC	-	-	-	-	-	0.796512	0.741214	0.869565	0.818345
YSGCVRep2	G	126491	A	NONC	-	-	1	-	-	0.821429	0.890244	-	0.865854
YSGCVRep2	G	126507	A	NONC	-	-	-	-	-	0.893333	-	-	0.939759
YSGCVRep2	G	126523	A	NONC	-	-	-	-	-	0.95	0.945736	-	0.954545
YSGCVRep2	G	126539	A	NONC	-	-	1	-	1	0.979487	0.955	0.983051	0.965517
YSGCVRep2	G	126555	A	NONC	-	-	1	0.977273	0.966667	0.995868	0.992278	0.993151	0.992248
YSGCVRep2	G	126571	A	NONC	-	-	1	1	1	0.98893	0.990196	0.995305	0.998043
YSGCVRep2	G	127518	A	SYN	RS1	-	0.994819	1	1	0.997191	1	0.991266	0.995868
YSGCVRep2	G	132421	A	NONC	-	-	-	0.206349	0.354839	0.154891	0.183486	0.087209	0.173591
YSGCVRep2	T	133264	C	NONS	US1	M253T	-	-	-	0.05058	0.109091	0.332149	0.398671
YSGCVRep2	A	133329	G	NONS	US1	K275E	-	-	-	-	-	0.050704	0.382829
YSGCVRep2	C	133402	T	NONS	US1	A299V	-	-	0.077778	0.110011	0.057789	-	-
YSGCVRep2	C	133801	A	NONC	-	-	0.056893	-	-	-	0.062029	0.087986	0.058668
YSGCVRep2	G	133835	A	NONC	-	-	-	-	0.063158	0.122066	0.05464	-	-
YSGCVRep2	A	134948	G	NONC	-	-	-	-	-	-	-	-	0.057531
YSGCVRep2	C	136264	T	SYN	US3	-	-	-	-	-	-	-	0.065041
YSGCVRep2	T	137094	C	NONS	US4	S164P	-	-	-	0.122542	0.062845	-	-
YSGCVRep2	G	137761	A	NONS	US5	G57D	-	-	-	-	-	-	0.222692
YSGCVRep2	T	137873	C	NONC	-	-	-	-	-	-	-	-	0.239659
YSGCVRep2	T	138429	C	NONS	US6	L50P	-	-	-	-	0.1198	0.277879	0.425453
YSGCVRep2	A	138435	G	NONS	US6	Q52R	-	0.705128	0.939024	0.764097	0.950669	0.965009	0.951206
YSGCVRep2	G	138464	A	NONS	US6	V62M	-	-	-	-	-	0.086792	0.080915
YSGCVRep2	T	140919	C	NONC	-	-	-	-	-	-	0.067653	-	-
YSGCVRep2	G	142671	A	NONS	US8A	M20I	-	-	-	-	-	0.061417	0.056222
YSGCVRep2	G	142993	A	NONS	US8A	A128T	-	-	-	0.064644	-	-	0.083079
YSGCVRep2	A	143068	G	NONS	US8A	T153A	-	-	0.105882	0.344666	0.35257	0.35283	0.271925
YSGCVRep2	G	143070	A	SYN	US8A	-	-	-	-	-	-	-	0.076023
YSGCVRep2	C	143281	T	NONS	US9	S34L	-	-	-	0.068928	0.148018	0.105183	0.312236
YSGCVRep2	T	143344	C	NONS	US9	L55S	-	-	-	-	-	0.062963	-
YSGCVRep2	G	144500	A	SYN	US10	-	-	-	-	-	-	0.069767	-
YSGCVRep2	A	144555	G	NONS	US10	V128A	-	-	-	-	-	-	0.23661
YSGCVRep2	A	145257	G	SYN	US12	-	-	-	-	0.087568	0.189143	0.197026	0.185625
YSGCVRep2	C	145601	A	NONC	-	-	-	-	-	0.558824	0.724138	0.764706	0.621212
YSGCVRep2	C	150466	T	SYN	RS1	-	0.993865	1	-	0.99403	1	0.995935	1
YSGCVRep2	C	151413	T	NONC	-	-	0.99115	1	0.967742	0.984568	0.985663	1	0.992714
YSGCVRep2	C	151429	T	NONC	-	-	0.976744	-	1	0.984615	0.991228	1	0.990762
YSGCVRep2	C	151445	T	NONC	-	-	0.976744	-	1	0.969388	0.94382	1	0.963816
YSGCVRep2	C	151461	T	NONC	-	-	1	-	-	0.941667	0.928571	-	0.936585
YSGCVRep2	C	151477	T	NONC	-	-	-	-	-	0.886076	0.867257	-	0.941748
YSGCVRep2	C	151493	T	NONC	-	-	-	-	-	0.807692	0.839416	-	0.902098
YSGCVRep2	C	151509	T	NONC	-	-	-	-	-	-	0.785924	0.886076	0.823353
YSGCVRep3	A	2220	G	NONC	-	-	0.997245	0.99723	0.996139	1	0.996774	0.997792	1
YSGCVRep3	A	10891	G	NONC	-	-	-	-	-	-	-	0.071291	0.088056
YSGCVRep3	C	11005	T	SYN	UL3	-	-	-	-	-	0.055696	0.168317	0.146362
YSGCVRep3	C	12021	T	NONS	UL4	G111D	-	-	-	0.119681	0.389744	0.56167	0.569382
YSGCVRep3	C	13648	T	NONS	UL5	A472T	-	0.152381	0.596542	0.85044	0.68523	0.882562	0.990719
YSGCVRep3	C	20061	T	NONS	UL8	V116M	-	0.216374	0.429545	0.429091	0.428044	0.395604	0.478927
YSGCVRep3	T	20522	G	NONC	-	-	-	0.111765	0.075342	-	-	0.09417	0.054867
YSGCVRep3	T	22698	C	NONS	UL9	N163D	-	-	0.070288	0.188917	0.291196	0.332737	0.53012
YSGCVRep3	G	23024	A	NONS	UL9	T54M	-	-	-	-	-	-	0.058824
YSGCVRep3	G	23523	A	NONS	UL10	R132H	-	-	-	-	-	-	0.078809
YSGCVRep3	A	27676	G	NONS	UL13	S250P	-	-	-	-	0.050808	0.113402	0.082267
YSGCVRep3	A	28315	G	SYN	UL14	-	-	-	-	-	-	0.054054	0.072175
YSGCVRep3	C	30033	T	SYN	UL15	-	-	0.111801	0.150301	0.234848	0.221739	0.208092	0.146552
YSGCVRep3	G	31415	A	NONS	UL17	A668V	-	-	-	-	-	0.063521	-
YSGCVRep3	C	39922	T	SYN	UL19	-	-	0.738617	0.449511	0.372937	0.214286	0.326437	0.253659
YSGCVRep3	G	40735	C	NONC	-	-	-	-	-	-	0.091837	-	-
YSGCVRep3	G	43555	T	SYN	UL21	-	0.507115	0.540479	0.548482	0.55595	0.637652	0.833597	0.922091
YSGCVRep3	C	44101	A	SYN	UL22	-	-	0.063209	-	-	-	-	-
YSGCVRep3	C	44181	T	NONS	UL22	E707K	-	0.749583	0.434307	0.338608	0.214099	0.147705	0.103321
YSGCVRep3	C	44331	T	NONS	UL22	A657T	-	-	0.232044	0.347561	0.41543	0.378788	0.44112
YSGCVRep3	C	45111	T	NONS	UL22	A397T	-	0.054614	-	-	-	-	-
YSGCVRep3	T	45921	G	NONS	UL22	T127P	-	0.077922	-	-	-	-	-
YSGCVRep3	C	46252	T	SYN	UL22	-	-	-	0.281574	0.30916	0.223077	0.189616	0.186701
YSGCVRep3	C	46713	T	NONS	UL23	C336Y	-	-	-	-	-	0.056314	0.082621
YSGCVRep3	C	48872	T	NONS	UL25	A48V	-	-	-	0.057762	-	0.050955	-
YSGCVRep3	T	49092	G	SYN	UL25	-	-	0.079487	-	-	-	-	-
YSGCVRep3	G	49316	A	NONS	UL25	S196N	-	-	-	-	0.113924	0.06403	0.061053
YSGCVRep3	C	53138	T	NONS	UL27	R858H	-	-	-	-	-	0.097276	0.158203
YSGCVRep3	C	53769	T	NONS	UL27	V648M	-	-	-	0.077491	0.143345	0.052411	-
YSGCVRep3	C	53995	T	SYN	UL27	-	-	0.14958	0.392971	0.426295	0.321429	0.317073	0.302804
YSGCVRep3	G	56678	C	SYN	UL28	-	-	-	-	0.081301	-	-	-
YSGCVRep3	G	57485	A	SYN	UL28	-	-	0.766316	0.454545	0.494737	0.385382	0.461009	0.413167
YSGCVRep3	G	57589	A	NONS	UL28	R163C	-	-	-	0.064615	0.123839	0.093496	-
YSGCVRep3	G	60026	A	SYN	UL29	-	-	-	-	0.073314	0.083784	0.066176	-
YSGCVRep3	G	60566	A	SYN	UL29	-	-	-	-	0.080808	0.162011	0.054054	0.063674
YSGCVRep3	A	61981	G	NONC	-	-	-	0.221818	0.498695	0.455357	0.4	0.459391	0.538835
YSGCVRep3	C	62072	G	NONC	-	-	-	-	-	-	-	-	0.163551
YSGCVRep3	C	62079	A	NONC	-	-	-	0.287356	-	-	-	-	0.080508
YSGCVRep3	A	62081	G	NONC	-	-	-	0.274336	-	-	-	-	0.082031
YSGCVRep3	A	62086	G	NONC	-	-	-	0.446154	0.124183	-	-	0.144144	-
YSGCVRep3	T	62091	G	NONC	-	-	-	-	-	-	-	-	0.085526
YSGCVRep3	C	62098	G	NONC	-	-	-	0.12973	-	-	-	-	-
YSGCVRep3	T	62104	G	NONC	-	-	-	0.128079	0.067227	-	-	-	-
YSGCVRep3	T	64393	A	NONS	UL30	Y557N	0.997253	0.998288	0.994424	0.991968	1	1	1
YSGCVRep3	A	64394	G	NONS	UL30	Y557C	0.994444	1	0.998127	0.991903	0.996914	1	1
YSGCVRep3	T	64395	C	SYN	UL30	-	1	1	1	0.992032	1	0.997788	1
YSGCVRep3	C	64486	T	SYN	UL30	-	-	-	-	-	-	-	0.063208
YSGCVRep3	T	68252	C	NONS	UL32	T276A	-	-	-	0.061303	-	-	-
YSGCVRep3	G	68371	A	NONS	UL32	P236L	-	-	-	-	-	-	0.064182
YSGCVRep3	A	72284	G	SYN	UL36	-	0.072165	-	-	-	-	-	-
YSGCVRep3	C	72588	T	NONS	UL36	R2594H	-	-	-	-	-	-	0.086207
YSGCVRep3	G	73044	A	NONS	UL36	T2442I	-	-	-	-	0.204301	0.108434	0.083551
YSGCVRep3	T	75492	C	NONS	UL36	E1626G	-	-	-	-	-	-	0.080386
YSGCVRep3	T	80537	C	NONC	-	-	-	-	-	-	-	-	0.058824
YSGCVRep3	C	81457	T	SYN	UL37	-	-	0.703839	0.476271	0.5	0.435897	0.612632	0.653486
YSGCVRep3	G	83828	A	NONS	UL37	A54V	-	-	0.063752	0.076655	0.117871	0.148387	0.24866
YSGCVRep3	C	83872	T	SYN	UL37	-	-	0.696911	0.510358	0.603774	0.661479	0.716628	0.683544
YSGCVRep3	A	90050	C	NONS	UL40	E77A	-	-	-	-	0.06044	0.067019	-
YSGCVRep3	C	90537	T	SYN	UL40	-	-	-	0.200997	0.204013	0.199005	0.220126	0.281188
YSGCVRep3	A	91559	G	NONS	UL41	L325P	-	0.130435	0.172471	-	-	-	-
YSGCVRep3	C	92390	T	NONS	UL41	R48H	-	-	-	0.056338	0.108911	0.086598	-
YSGCVRep3	T	93670	C	SYN	UL42	-	-	-	-	0.051205	0.096939	0.097656	0.053182
YSGCVRep3	A	96549	G	NONS	UL44	K114E	-	-	0.123239	0.293333	0.346154	0.485577	0.541573
YSGCVRep3	A	96651	G	NONS	UL44	N148D	-	-	0.056133	0.172535	0.113703	0.245283	0.33701
YSGCVRep3	C	98057	T	NONS	UL45	A43V	-	0.735586	0.387153	0.419847	0.40678	0.392505	0.366089
YSGCVRep3	G	105323	A	NONC	-	-	-	0.707483	0.347741	0.382812	0.431579	0.32243	0.355758
YSGCVRep3	T	112254	C	NONS	UL53	L62S	-	-	0.543413	0.908078	0.905192	0.950178	0.976884
YSGCVRep3	T	112326	C	NONS	UL53	L86P	-	-	0.073969	-	0.088692	-	-
YSGCVRep3	T	112944	C	NONS	UL53	L292P	-	-	-	-	0.058496	-	-
YSGCVRep3	G	113382	A	NONC	-	-	-	-	-	-	0.057221	-	-
YSGCVRep3	C	113990	T	SYN	UL54	-	-	0.184932	0.227273	0.057971	0.087786	0.077612	0.077025
YSGCVRep3	T	123978	C	NONC	-	-	1	1	1	1	1	0.99768	1
YSGCVRep3	G	126475	A	NONC	-	-	-	-	0.78022	-	0.84127	-	0.763804
YSGCVRep3	G	126491	A	NONC	-	-	1	-	0.857143	-	-	-	-
YSGCVRep3	G	126507	A	NONC	-	-	-	-	0.835821	-	-	-	-
YSGCVRep3	G	126523	A	NONC	-	-	-	-	0.939024	-	1	-	0.921053
YSGCVRep3	G	126539	A	NONC	-	-	1	-	0.975	1	0.983607	1	0.954315
YSGCVRep3	G	126555	A	NONC	-	-	1	0.966102	0.993865	0.991379	0.969697	0.989691	0.988
YSGCVRep3	G	126571	A	NONC	-	-	1	0.983333	1	0.985507	0.984127	1	0.990323
YSGCVRep3	G	127518	A	SYN	RS1	-	0.994819	0.962025	1	0.975309	0.98895	1	1
YSGCVRep3	G	132421	A	NONC	-	-	-	0.241379	0.221154	-	-	0.102941	0.180077
YSGCVRep3	G	133027	A	NONS	US1	R174H	-	-	-	-	-	-	0.086149
YSGCVRep3	C	133035	T	NONS	US1	R177C	-	-	-	-	-	-	0.098056
YSGCVRep3	C	133801	A	NONC	-	-	0.056893	-	0.07413	0.089655	0.093418	0.062157	0.065428
YSGCVRep3	T	134237	G	NONS	US2	N185H	-	-	-	0.053691	-	-	-
YSGCVRep3	T	138429	C	NONS	US6	L50P	-	0.110672	0.894481	0.990888	1	1	1
YSGCVRep3	A	138955	G	SYN	US6	-	-	0.344168	0.922374	0.955112	0.926175	0.938104	0.968277
YSGCVRep3	G	141706	C	NONS	US8	R201P	-	-	-	0.090909	0.078571	-	-
YSGCVRep3	T	142970	C	NONS	US8A	V120A	-	-	0.059098	0.070288	-	-	-
YSGCVRep3	A	143090	G	SYN	US8A	-	-	-	-	-	-	-	0.057799
YSGCVRep3	T	143451	C	NONS	US9	*91Q	-	-	0.157996	0.481375	0.645435	0.536926	0.611423
YSGCVRep3	T	144770	C	NONS	US11	R107G	-	-	-	-	-	-	0.06599
YSGCVRep3	C	145601	A	NONC	-	-	-	-	0.909091	0.727273	-	0.842105	-
YSGCVRep3	C	150466	T	SYN	RS1	-	0.993865	0.981132	0.990826	0.994318	0.995633	1	1
YSGCVRep3	C	151413	T	NONC	-	-	0.99115	1	1	0.991453	0.986207	1	0.996865
YSGCVRep3	C	151429	T	NONC	-	-	0.976744	0.982759	0.9875	0.987952	1	0.97479	0.996198
YSGCVRep3	C	151445	T	NONC	-	-	0.976744	-	0.991379	1	1	0.985507	0.935323
YSGCVRep3	C	151461	T	NONC	-	-	1	-	0.984848	-	-	-	0.926471
YSGCVRep3	C	151477	T	NONC	-	-	-	0.859649	0.890909	-	-	-	0.901639
YSGCVRep3	C	151493	T	NONC	-	-	-	0.861538	0.895349	-	-	0.965517	0.854305
YSGCVRep3	C	151509	T	NONC	-	-	-	0.798246	0.818182	-	-	-	0.784314
YSH2ORep1	A	2220	G	NONC	-	-	0.997245	0.994092	0.99807	0.992308	1	1	1
YSH2ORep1	G	10542	A	NONS	UL2	V242I	-	0.071749	-	-	-	-	-
YSH2ORep1	A	11184	G	NONS	UL3	D98G	-	-	0.067879	0.058716	-	-	-
YSH2ORep1	A	12906	G	NONS	UL5	V719A	-	-	-	0.704819	0.950617	0.919127	0.897959
YSH2ORep1	C	13648	T	NONS	UL5	A472T	-	-	0.052304	-	0.081081	-	-
YSH2ORep1	C	16189	T	NONS	UL6	A377V	-	-	0.316011	-	-	-	-
YSH2ORep1	G	16749	A	NONS	UL6	A564T	-	-	0.27558	-	-	-	-
YSH2ORep1	A	17386	G	NONS	UL7	T108A	-	-	0.254484	-	-	-	-
YSH2ORep1	C	17794	T	SYN	UL7	-	-	-	-	0.690722	0.844156	0.803361	0.782609
YSH2ORep1	C	19395	T	NONS	UL8	A338T	-	-	0.162791	0.779817	0.770492	0.854582	0.8
YSH2ORep1	C	20504	G	NONC	-	-	-	0.162393	-	-	-	-	-
YSH2ORep1	T	20522	G	NONC	-	-	-	0.107306	0.108696	-	0.130435	-	-
YSH2ORep1	T	20664	C	NONS	UL9	M841V	-	-	0.143113	0.825553	0.984375	0.971572	0.988235
YSH2ORep1	C	20747	T	NONS	UL9	R813H	-	-	0.131621	0.073227	-	-	-
YSH2ORep1	C	22871	T	NONS	UL9	S105N	-	-	0.074341	0.096475	-	-	-
YSH2ORep1	C	23742	T	NONS	UL10	P205L	-	-	0.064516	0.063158	-	-	-
YSH2ORep1	A	24084	G	NONS	UL10	Q319R	-	-	-	0.058548	-	-	-
YSH2ORep1	C	25902	T	NONS	UL12	A303T	-	-	-	0.071006	-	-	-
YSH2ORep1	C	27406	T	NONS	UL13	A340T	-	-	-	-	0.084746	0.130263	0.101124
YSH2ORep1	G	31579	A	SYN	UL17	-	-	-	-	-	-	-	0.066667
YSH2ORep1	G	32414	A	NONS	UL17	P335L	-	-	-	0.064677	-	-	-
YSH2ORep1	C	34611	T	NONS	UL15	T696M	-	-	-	0.083333	-	-	-
YSH2ORep1	C	35450	T	SYN	UL18	-	-	-	0.078374	-	-	-	-
YSH2ORep1	G	38464	A	SYN	UL19	-	-	-	0.08628	-	-	-	-
YSH2ORep1	G	42227	A	NONS	UL21	V80M	-	-	0.05168	-	-	-	-
YSH2ORep1	G	43555	T	SYN	UL21	-	0.507115	0.512473	0.514235	0.595745	0.56	0.4625	0.581699
YSH2ORep1	C	44032	T	SYN	UL22	-	-	-	-	0.642857	0.728571	0.625	0.46875
YSH2ORep1	G	44211	A	SYN	UL22	-	-	-	-	0.248307	0.295775	0.208852	0.168539
YSH2ORep1	A	46809	G	NONS	UL23	L304P	-	-	-	-	0.071429	-	-
YSH2ORep1	A	47127	G	NONS	UL23	L198S	-	-	0.100791	0.739496	0.854545	0.763401	0.796875
YSH2ORep1	A	47466	G	NONS	UL23	M85T	-	-	-	-	-	0.130201	0.142857
YSH2ORep1	G	47548	A	NONS	UL23	H58Y	-	-	0.050946	-	-	-	-
YSH2ORep1	G	51581	A	SYN	UL26	-	-	-	-	-	0.070175	0.083618	0.129032
YSH2ORep1	C	52061	T	SYN	UL26.5	-	-	0.069853	-	-	-	-	-
YSH2ORep1	C	53138	T	NONS	UL27	R858H	-	-	-	-	-	0.112857	0.08046
YSH2ORep1	G	56678	C	SYN	UL28	-	-	-	-	-	-	-	0.184211
YSH2ORep1	C	59339	T	SYN	UL29	-	-	0.06	-	-	-	-	-
YSH2ORep1	C	62079	A	NONC	-	-	-	0.134969	-	-	-	-	-
YSH2ORep1	A	62081	G	NONC	-	-	-	0.130435	-	0.130435	-	-	-
YSH2ORep1	A	62086	G	NONC	-	-	-	0.12931	0.210084	0.127517	-	-	-
YSH2ORep1	T	62091	G	NONC	-	-	-	0.142308	-	0.142857	-	-	-
YSH2ORep1	C	62098	G	NONC	-	-	-	-	-	0.114155	-	0.097315	-
YSH2ORep1	T	62104	G	NONC	-	-	-	0.078086	0.098039	-	-	0.073171	-
YSH2ORep1	C	62483	T	NONC	-	-	-	-	-	-	-	0.051485	0.078125
YSH2ORep1	T	64393	A	NONS	UL30	Y557N	0.997253	0.997672	1	1	1	0.998689	1
YSH2ORep1	A	64394	G	NONS	UL30	Y557C	0.994444	0.996499	1	1	1	1	1
YSH2ORep1	T	64395	C	SYN	UL30	-	1	0.998839	1	1	1	1	1
YSH2ORep1	C	64880	T	NONS	UL30	A719V	-	-	0.053354	-	-	-	-
YSH2ORep1	T	65075	C	NONS	UL30	M784T	-	-	-	-	-	-	0.08046
YSH2ORep1	C	65186	T	NONS	UL30	T821M	-	-	0.479739	0.536044	0.826667	0.907407	0.87234
YSH2ORep1	T	65216	C	NONS	UL30	L831P	-	-	0.065596	0.05501	-	-	-
YSH2ORep1	T	65579	C	NONS	UL30	I952T	-	-	0.060127	0.056471	-	-	-
YSH2ORep1	G	65837	A	NONS	UL30	S1038N	-	0.05906	-	0.286472	0.089744	-	-
YSH2ORep1	C	68822	T	NONS	UL32	D86N	-	0.087649	0.064685	-	-	-	-
YSH2ORep1	G	70685	A	NONS	UL35	A69T	-	0.056263	-	0.371429	0.236364	0.270073	0.168224
YSH2ORep1	A	72284	G	SYN	UL36	-	0.072165	-	-	-	-	-	-
YSH2ORep1	C	73051	T	NONS	UL36	E2440K	-	0.076543	-	-	-	-	-
YSH2ORep1	C	75124	T	NONS	UL36	G1749R	-	-	0.053111	-	-	-	-
YSH2ORep1	C	78345	T	NONS	UL36	G675D	-	-	0.083624	0.108374	-	-	-
YSH2ORep1	A	79321	G	NONS	UL36	S350P	-	-	-	-	-	-	0.206897
YSH2ORep1	C	79640	T	SYN	UL36	-	-	0.107345	0.067912	0.064286	-	-	-
YSH2ORep1	G	83977	A	SYN	UL37	-	-	-	0.33165	0.113122	0.197183	0.086957	0.146667
YSH2ORep1	G	84221	A	NONC	-	-	-	-	-	-	-	0.094233	0.077922
YSH2ORep1	G	86314	A	NONC	-	-	-	-	0.051195	-	-	-	-
YSH2ORep1	G	86346	A	NONS	UL39	S3N	-	0.117188	0.067736	0.062016	-	-	-
YSH2ORep1	A	91461	G	NONS	UL41	S358P	-	0.135616	0.126866	0.054176	-	-	-
YSH2ORep1	C	92480	T	NONS	UL41	R18H	-	0.068592	-	-	-	-	-
YSH2ORep1	C	94072	T	SYN	UL42	-	-	-	0.455048	0.14899	0.295918	0.217391	0.215909
YSH2ORep1	C	96642	T	NONS	UL44	R145W	-	-	0.571831	0.757576	1	0.966837	1
YSH2ORep1	T	97681	C	NONS	UL44	L491P	-	-	0.432545	0.217295	0.384615	0.417931	0.582418
YSH2ORep1	T	98494	C	NONC	-	-	-	0.084022	-	-	-	-	-
YSH2ORep1	G	99797	A	SYN	UL46	-	-	-	0.409884	0.090226	0.0625	0.210095	0.176471
YSH2ORep1	T	100135	C	NONS	UL46	M238V	-	0.090618	0.456494	0.143351	0.148148	0.222778	0.254386
YSH2ORep1	G	105190	A	NONC	-	-	-	-	-	-	-	0.085246	0.138889
YSH2ORep1	G	105662	A	NONS	UL49	A209V	-	0.0837	0.327715	-	-	-	-
YSH2ORep1	C	106972	T	SYN	UL50	-	-	-	0.066474	-	-	-	-
YSH2ORep1	C	111209	A	SYN	UL52	-	-	-	-	-	-	0.080311	-
YSH2ORep1	G	111551	A	SYN	UL52	-	-	-	0.076547	-	-	-	-
YSH2ORep1	G	112027	A	NONS	UL52	S1028N	-	-	-	-	0.094737	0.181609	0.275862
YSH2ORep1	T	112254	C	NONS	UL53	L62S	-	-	-	0.050781	-	0.157005	0.148936
YSH2ORep1	T	112980	C	NONS	UL53	L304P	-	-	0.330299	0.872694	0.894118	0.871394	0.721519
YSH2ORep1	T	123978	C	NONC	-	-	1	0.990017	0.995968	0.994778	1	0.995683	1
YSH2ORep1	G	126491	A	NONC	-	-	1	-	-	-	-	-	-
[truncated: 563 more rows]
